# Supplementary material for: Genetic Mapping of the 22q11.2 Deletion Syndrome (DiGeorge Syndrome) Microdeletion Types Revealed Novel Candidate Breakpoints
Source: Genes (Basel). 2026 Feb 22;17(2):248. doi: 10.3390/genes17020248 (PMC12940653; doi:10.3390/genes17020248)
Supplement: Supplementary file 1 [file genes-17-00248-s001.zip]

Archive with 7 entries (7 files):
- Supplementary Dataset S1.csv
- Supplementary Dataset S2.xlsx
- Supplementary Dataset S3.xlsx
- Supplementary Dataset S4.xlsx
- Supplementary Dataset S5.xlsx
- Supplementary Figure S1.jpg
- Supplementary Table S1.pdf
