# Supplementary material for: Genetic Mapping of the 22q11.2 Deletion Syndrome (DiGeorge Syndrome) Microdeletion Types Revealed Novel Candidate Breakpoints
Source: Genes (Basel). 2026 Feb 22;17(2):248. doi: 10.3390/genes17020248 (PMC12940653; doi:10.3390/genes17020248)
Supplement: Supplementary file 1 [file genes-17-00248-s001.zip › Supplementary Dataset S1.csv]

PubMedID	PublicationDate	Title	Abstract	Authors	Keywords	Citation
17250668	2007 Feb	1.5 Mb de novo 22q11.21 microduplication in a patient with cognitive deficits and dysmorphic facial features.	The 22q11.2 microduplication syndrome is caused by non-allelic homologous recombination mediated by misalignments of low copy repeats located in the region deleted in the DiGeorge syndrome (DGS)/velocardiofacial syndrome (VCFS). The variable phenotype of such condition, consisting in a combination of dysmorphic facial features, cognitive deficits, velopharyngeal insufficiency, congenital heart de…	Alberti A,Romano C,Falco M,Calì F,Schinocca P,Galesi O,Spalletta A,Di Benedetto D,Fichera M		Clin Genet. 2007 Feb;71(2):177-82. doi: 10.1111/j.1399-0004.2007.00750.x.
12175881	2002 Jun-Aug	22q11 DS: genomic mechanisms and gene function in DiGeorge/velocardiofacial syndrome.	22q11 deletion syndrome (22qDS), also known as DiGeorge or velocardiofacial syndrome (DGS/VCFS), is a relatively common genetic anomaly that results in malformations of the heart, face and limbs. In addition, patients with 22qDS are at significant risk for psychiatric disorders as well, with one in four developing schizophrenia, and one in six developing major depressive disorders. Like several o…	Maynard TM,Haskell GT,Lieberman JA,LaMantia AS		Int J Dev Neurosci. 2002 Jun-Aug;20(3-5):407-19. doi:
22582037	2011 Dec	22q11.2 Distal Deletion Syndrome: Description of a New Case with Truncus Arteriosus Type 2 and Review.	22q11.2 deletion syndrome is mainly characterized by conotruncal congenital heart defects, velopharyngeal insufficiency, hypocalcemia and a characteristic craniofacial appearance. The etiology in the majority of patients is a 3-Mb recurrent deletion in region 22q11.2. Nevertheless, recently some cases of infrequent deletions with various sizes have been reported with a different phenotype. We rep…	Garavelli L,Rosato S,Wischmeijer A,Gelmini C,Esposito A,Mazzanti L,Franchi F,De Crescenzo A,Palumbo O,Carella M,Riccio A		Mol Syndromol. 2011 Dec;2(1):35-44. doi: 10.1159/000334262. Epub 2011 Dec 5.
18179902	2008 Jan	22q11.2 distal deletion: a recurrent genomic disorder distinct from DiGeorge syndrome and velocardiofacial syndrome.	Microdeletions within chromosome 22q11.2 cause a variable phenotype, including DiGeorge syndrome (DGS) and velocardiofacial syndrome (VCFS). About 97% of patients with DGS/VCFS have either a common recurrent approximately 3 Mb deletion or a smaller, less common, approximately 1.5 Mb nested deletion. Both deletions apparently occur as a result of homologous recombination between nonallelic flankin…	Ben-Shachar S,Ou Z,Shaw CA,Belmont JW,Patel MS,Hummel M,Amato S,Tartaglia N,Berg J,Sutton VR,Lalani SR,Chinault AC,Cheung SW,Lupski JR,Patel A		Am J Hum Genet. 2008 Jan;82(1):214-21. doi: 10.1016/j.ajhg.2007.09.014.
16007629	2005 Aug 15	22q11.2 duplication syndrome: two new familial cases with some overlapping features with DiGeorge/velocardiofacial syndromes.	Twenty-one patients, including our two cases, with variable clinical phenotype, ranging from mild learning disability to severe congenital malformations or overlapping features with DiGeorge/velocardiofacial syndromes (DG/VCFS), have been shown to have a chromosome duplication 22q11 of the region that is deleted in patients with DG/VCFS. The reported cases have been identified primarily by interp…	Portnoï MF,Lebas F,Gruchy N,Ardalan A,Biran-Mucignat V,Malan V,Finkel L,Roger G,Ducrocq S,Gold F,Taillemite JL,Marlin S		Am J Med Genet A. 2005 Aug 15;137(1):47-51. doi: 10.1002/ajmg.a.30847.
26278718	2015	22q11.21 Deletion Syndromes: A Review of Proximal, Central, and Distal Deletions and Their Associated Features.	Chromosome 22q11.21 contains a cluster of low-copy repeats (LCRs), referred to as LCR22A-H, that mediate meiotic non-allelic homologous recombination, resulting in either deletion or duplication of various intervals in the region. The deletion of the DiGeorge/velocardiofacial syndrome interval LCR22A-D is the most common recurrent microdeletion in humans, with an estimated incidence of ∼1:4,000 b…	Burnside RD		Cytogenet Genome Res. 2015;146(2):89-99. doi: 10.1159/000438708. Epub 2015 Aug 8.
39385145	2024 Oct 9	2q31 microdeletion syndrome with the velocardiofacial phenotype and review of the literature: a case report.	BACKGROUND: The 2q31 deletion results in a distinct phenotype characterized by varying degrees of developmental delay, short stature, facial dysmorphism, and variable limb defects. Dysmorphic features include microcephaly, downslanting palpebral fissures, a long and flat philtrum, micrognathia, and dysplastic, low-set ears. To date, comparative genomic hybridization has identified this deletion i…	Candelo E,Giraldo-Ocampo S,Nevado J,Lapunzina P,Pachajoa H	2q31-q32 microdeletion,Array CGH,Facial dysmorphism,Velocardiofacial syndrome	BMC Pediatr. 2024 Oct 9;24(1):641. doi: 10.1186/s12887-024-04843-7.
26508576	2016 Jun	A French multicenter study of over 700 patients with 22q11 deletions diagnosed using FISH or aCGH.	Although 22q11.2 deletion syndrome (22q11.2DS) is the most recurrent human microdeletion syndrome associated with a highly variable phenotype, little is known about the condition's true incidence and the phenotype at diagnosis. We performed a multicenter, retrospective analysis of postnatally diagnosed patients recruited by members of the Association des Cytogénéticiens de Langue Française (the F…	Poirsier C,Besseau-Ayasse J,Schluth-Bolard C,Toutain J,Missirian C,Le Caignec C,Bazin A,de Blois MC,Kuentz P,Catty M,Choiset A,Plessis G,Basinko A,Letard P,Flori E,Jimenez M,Valduga M,Landais E,Lallaoui H,Cartault F,Lespinasse J,Martin-Coignard D,Callier P,Pebrel-Richard C,Portnoi MF,Busa T,Receveur A,Amblard F,Yardin C,Harbuz R,Prieur F,Le Meur N,Pipiras E,Kleinfinger P,Vialard F,Doco-Fenzy M		Eur J Hum Genet. 2016 Jun;24(6):844-51. doi: 10.1038/ejhg.2015.219. Epub 2015 Oct
28761081	2017 Dec	A neurogenetic model for the study of schizophrenia spectrum disorders: the International 22q11.2 Deletion Syndrome Brain Behavior Consortium.	Rare copy number variants contribute significantly to the risk for schizophrenia, with the 22q11.2 locus consistently implicated. Individuals with the 22q11.2 deletion syndrome (22q11DS) have an estimated 25-fold increased risk for schizophrenia spectrum disorders, compared to individuals in the general population. The International 22q11DS Brain Behavior Consortium is examining this highly infor…	Gur RE,Bassett AS,McDonald-McGinn DM,Bearden CE,Chow E,Emanuel BS,Owen M,Swillen A,Van den Bree M,Vermeesch J,Vorstman JAS,Warren S,Lehner T,Morrow B		Mol Psychiatry. 2017 Dec;22(12):1664-1672. doi: 10.1038/mp.2017.161. Epub 2017
18000907	2007 Dec 15	A patient with 22q11.2 deletion and Opitz syndrome-like phenotype has the same deletion as velocardiofacial patients.	Five patients were previously described with the Opitz (GBBB) syndrome (OMIM 145410) phenotype and 22q11.2 deletion determined by FISH but the precise limits of their deletions have not been determined. Since one locus for Opitz syndrome maps to 22q11.2 and chromosomal arrangements are frequently complex and could inactivate such a locus, we performed high-resolution array-based comparative genom…	Erickson RP,Díaz de Ståhl T,Bruder CE,Dumanski JP		Am J Med Genet A. 2007 Dec 15;143A(24):3302-8. doi: 10.1002/ajmg.a.32025.
26297018	2015 Aug 22	A unique phenotype in a patient with a rare triplication of the 22q11.2 region and new clinical insights of the 22q11.2 microduplication syndrome: a report of two cases.	BACKGROUND: The rearrangements of the 22q11.2 chromosomal region, most frequently deletions and duplications, have been known to be responsible for multiple congenital anomaly disorders. These rearrangements are implicated in syndromes that have some phenotypic resemblances. While the 22q11.2 deletion, also known as DiGeorge/Velocardiofacial syndrome, has common features that include cardiac abno…	Vaz SO,Pires R,Pires LM,Carreira IM,Anjos R,Maciel P,Mota-Vieira L		BMC Pediatr. 2015 Aug 22;15:95. doi: 10.1186/s12887-015-0417-5.
22796526	2012 Nov	An atypical 0.8 Mb inherited duplication of 22q11.2 associated with psychomotor impairment.	Microduplications 22q11.2 have been recently characterized as a new genomic duplication syndrome showing an extremely variable phenotype ranging from normal or mild learning disability to multiple congenital defects and sharing some overlapping features with DiGeorge/velocardiofacial syndrome (DGS/VCFS), including heart defects, urogenital abnormalities and velopharyngeal insufficiency. We presen…	Pebrel-Richard C,Kemeny S,Gouas L,Eymard-Pierre E,Blanc N,Francannet C,Tchirkov A,Goumy C,Vago P		Eur J Med Genet. 2012 Nov;55(11):650-5. doi: 10.1016/j.ejmg.2012.06.014. Epub
28059126	2017 Jan 6	An exploratory study of predisposing genetic factors for DiGeorge/velocardiofacial syndrome.	DiGeorge/velocardiofacial syndrome (DGS/VCFS) is a disorder caused by a 22q11.2 deletion mediated by non-allelic homologous recombination (NAHR) between low-copy repeats (LCRs). We have evaluated the role of LCR22 genomic architecture and PRDM9 variants as DGS/VCFS predisposing factors. We applied FISH using fosmid probes on chromatin fibers to analyze the number of tandem repeat blocks in LCR22 …	Vergés L,Vidal F,Geán E,Alemany-Schmidt A,Oliver-Bonet M,Blanco J		Sci Rep. 2017 Jan 6;7:40031. doi: 10.1038/srep40031.
17397557	2007 Apr 2	Analysis of meiotic recombination in 22q11.2, a region that frequently undergoes deletions and duplications.	BACKGROUND: The 22q11.2 deletion syndrome is the most frequent genomic disorder with an estimated frequency of 1/4000 live births. The majority of patients (90%) have the same deletion of 3 Mb (Typically Deleted Region, TDR) that results from aberrant recombination at meiosis between region specific low-copy repeats (LCRs). METHODS: As a first step towards the characterization of recombination ra…	Torres-Juan L,Rosell J,Sánchez-de-la-Torre M,Fibla J,Heine-Suñer D		BMC Med Genet. 2007 Apr 2;8:14. doi: 10.1186/1471-2350-8-14.
31399107	2019 Aug 9	Association between phenotype and deletion size in 22q11.2 microdeletion syndrome: systematic review and meta-analysis.	BACKGROUND: Chromosome 22q11.2 microdeletion syndrome, a disorder caused by heterozygous loss of genetic material in chromosome region 22q11.2, has a broad range of clinical symptoms. The most common congenital anomalies involve the palate in 80% of patients, and the heart in 50-60% of them. The cause of the phenotypic variability is unknown. Patients usually harbor one of three common deletions …	Rozas MF,Benavides F,León L,Repetto GM	Chromosome 22q11.2 deletion syndrome,Congenital heart defects,DiGeorge syndrome,Meta-analysis,Palate anomalies,Systematic review,Velocardiofacial syndrome	Orphanet J Rare Dis. 2019 Aug 9;14(1):195. doi: 10.1186/s13023-019-1170-x.
SCOPUS EID2-s2.0-84884204052	2013	Atypical copy number abnormalities in 22q11.2 region: Report of three cases	The 22q11.2 Deletion Syndrome (22q11.2DS) is the most common microdeletion syndrome in humans, with a highly variable phenotype. This chromosomal region contains low copy repeat (LCR) sequences that mediate non-allelic homologous recombination which predispose to copy number abnormalities at this locus. This article describes three patients investigated for suspicion of 22q11.2DS presenting atypi…	Molck	T.P.; Sgardioli	M.C.; Vieira	M.; Dos Santos	A.P.; Souza	J.; Monteiro	F.P.; Gil-da-Silva-Lopes	V.L.""	European Journal of Medical Genetics. 56(9). 10.1016/j.ejmg.2013.07.002	22q11.2 deletion; Array genomic Hybridization; Atypical copy number abnormalities; Distal 22q11.2 deletion; Genotype-phenotype correlation; Multiplex-ligation dependent probe amplification
10602366	1999 Dec	Atypical deletions suggest five 22q11.2 critical regions related to the DiGeorge/velo-cardio-facial syndrome.	Deletions of chromosome 22q11.2 have been associated with distinct phenotypes including DiGeorge syndrome (DGS) and velo-cardio-facial (VCFS) syndrome. These diseases result from a failure to form derivatives of the third and fourth branchial arches during development. DGS/VCFS deletions usually encompass about 3 Mb of genomic DNA in more than 90% of patients. However, deletion mapping studies ha…	Amati F,Conti E,Novelli A,Bengala M,Diglio MC,Marino B,Giannotti A,Gabrielli O,Novelli G,Dallapiccola B		Eur J Hum Genet. 1999 Dec;7(8):903-9. doi: 10.1038/sj.ejhg.5200399.
30614210	2019 Feb	Atypical nested 22q11.2 duplications between LCR22B and LCR22D are associated with neurodevelopmental phenotypes including autism spectrum disorder with incomplete penetrance.	BACKGROUND: Chromosome 22q11.2 is susceptible to genomic rearrangements and the most frequently reported involve deletions and duplications between low copy repeats LCR22A to LCR22D. Atypical nested deletions and duplications are rarer and can provide a valuable opportunity to investigate the dosage effects of a smaller subset of genes within the 22q11.2 genomic disorder region. METHODS: We descr…	Woodward KJ,Stampalia J,Vanyai H,Rijhumal H,Potts K,Taylor F,Peverall J,Grumball T,Sivamoorthy S,Alinejad-Rokny H,Wray J,Whitehouse A,Nagarajan L,Scurlock J,Afchani S,Edwards M,Murch A,Beilby J,Baynam G,Kiraly-Borri C,McKenzie F,Heng JIT	22q11.2,LCR22B to LCR22D,atypical,autism spectrum disorder,central 22q11.2,duplication	Mol Genet Genomic Med. 2019 Feb;7(2):e00507. doi: 10.1002/mgg3.507. Epub 2019 Jan
21225931	2011 Mar	B-acute lymphoblastic leukemia and cystinuria in a patient with duplication 22q11.21 detected by chromosomal microarray analysis.	Duplication 22q11.2 syndrome is the result of a microduplication of the same chromosomal region that is deleted in DiGeorge and Velocardiofacial syndromes. We describe a patient with dysmorphic features who was diagnosed with pre-B acute lymphoblastic leukemia, and developed cystinuria and pancreatitis during treatment. Duplication 22q11.2 has not been previously described in association with hem…	Chang VY,Quintero-Rivera F,Baldwin EE,Woo K,Martinez-Agosto JA,Fu C,Gomperts BN		Pediatr Blood Cancer. 2011 Mar;56(3):470-3. doi: 10.1002/pbc.22909. Epub 2010 Nov
33166033	2020 Dec	Brazil's Craniofacial Project: Different approaches on orofacial clefts and 22q11.2 deletion syndrome.	This article reports the present situation of Brazilian health care in genetics for Orofacial Cleft (OFC) and 22q11.2 Deletions Syndrome (22q11.2 DS) based on research conducted by Brazil's Craniofacial Project (BCFP). Established in 2003, BCFP is a voluntary and cooperative network aiming to investigate the health care of people with these diseases and other craniofacial anomalies. The initiativ…	Gil-da-Silva-Lopes VL,Tacla MA,Sgardioli IC,Vieira TP,Monlleó IL	22q11.2 deletion syndrome,chromosomal microarray analysis,cleft lip,cleft palate,database	Am J Med Genet C Semin Med Genet. 2020 Dec;184(4):912-927. doi:
28659124	2017 Jun 28	Cataract and optic disk drusen in a patient with glycogenosis and di George syndrome: clinical and molecular report.	BACKGROUND: We report the ophthalmic findings of a patient with type Ia glycogen storage disease (GSD Ia), DiGeorge syndrome (DGS), cataract and optic nerve head drusen (ONHD). CASE PRESENTATION: A 26-year-old white woman, born at term by natural delivery presented with a post-natal diagnosis of GSD Ia. Genetic testing by array-comparative genomic hybridization (CGH) for DGS was required because …	Allegrini D,Penco S,Pece A,Autelitano A,Montesano G,Paci S,Montanari C,Maver A,Peterlin B,Damante G,Rossetti L	DiGeorge syndrome,Glycogen storage disease type IA,Hypocalcemic cataract,Hypoglycemic cataract,Microdeletion 22q11.2,Optic disk drusen	BMC Ophthalmol. 2017 Jun 28;17(1):107. doi: 10.1186/s12886-017-0499-y.
SCOPUS EID2-s2.0-84891408833	2006	Chromosome 22q11.2 rearrangement disorders	Meiotic unequal crossover events between blocks of low-copy repeats (LCRs) may lead to gene dosage imbalance resulting in genomic disorders. Genomic disorders are frequently associated with mental retardation or learning disabilities and mild to severe congenital anomalies. Chromosome 22q11.2 is particularly susceptible to chromosome rearrangements leading to several genomic disorders including v…	Morrow	. (). 10.1007/978-1-59745-039-3_13	B.""
32668295	2020 Oct	Clinical Phenotype, Immunological Abnormalities, and Genomic Findings in Patients with DiGeorge Spectrum Phenotype without 22q11.2 Deletion.	BACKGROUND: The phenotype of early embryonic fourth branchial arch defects encompasses a wide spectrum of clinical conditions including DiGeorge syndrome (DGS), velocardiofacial syndrome, and conotruncal anomaly face syndrome. The majority of the patients have a 22q11.2 deletion. However, in 6% to 17% of patients, the identification of a genetic cause remains unknown through fluorescence in situ …	Cirillo E,Prencipe MR,Giardino G,Romano R,Scalia G,Genesio R,Nitsch L,Pignata C	22q11.2 deletion syndrome,Autoimmunity,Copy number variations,DiGeorge syndrome,Immunodeficiency,Lymphopenia,TRECs,Thymic aplasia	J Allergy Clin Immunol Pract. 2020 Oct;8(9):3112-3120. doi:
36980952	2023 Mar 9	Coexisting Conditions Modifying Phenotypes of Patients with 22q11.2 Deletion Syndrome.	22q11.2 deletion syndrome (22q11.2DS) is the most common genomic disorder with an extremely broad phenotypic spectrum. The aim of our study was to investigate how often the additional variants in the genome can affect clinical variation among patients with the recurrent deletion. To examine the presence of additional variants affecting the phenotype, we performed microarray in 82 prenatal and 77 …	Smyk M,Geremek M,Ziemkiewicz K,Gambin T,Kutkowska-Kaźmierczak A,Kowalczyk K,Plaskota I,Wiśniowiecka-Kowalnik B,Bartnik-Głaska M,Niemiec M,Grad D,Piotrowicz M,Gieruszczak-Białek D,Pietrzyk A,Crowley TB,Giunta V,McGinn DE,Zackai EH,Tran O,Emanuel BS,McDonald-McGinn DM,Nowakowska BA	22q11.2DS,CNV,SNV,array,copy number variation,exome sequencing,genomic disorder,single nucleotide variant	Genes (Basel). 2023 Mar 9;14(3):680. doi: 10.3390/genes14030680.
20686492	2010 Nov	Combined microdeletions and CHD7 mutation causing severe CHARGE/DiGeorge syndrome: clinical presentation and molecular investigation by array-CGH.	Phenotypic variation in CHARGE syndrome remains unexplained. A subcategory of CHARGE patients show overlapping phenotypic characteristics with DiGeorge syndrome (thymic hypo/aplasia, hypocalcemia, T-cell immunodeficiency). Very few have been tested or reported to carry a mutation of the CHD7 (chromodomain helicase DNA-binding domain) gene detected in two-thirds of CHARGE patients. In an attempt t…	Kaliakatsos M,Giannakopoulos A,Fryssira H,Kanariou M,Skiathitou AV,Siahanidou T,Giannikou K,Makrythanasis P,Kanavakis E,Tzetis M		J Hum Genet. 2010 Nov;55(11):761-3. doi: 10.1038/jhg.2010.95. Epub 2010 Aug 5.
16307865	2006 Feb	Computational analysis and refinement of sequence structure on chromosome 22q11.2 region: application to the development of quantitative real-time PCR assay for clinical diagnosis.	The low-copy repeat (LCR) is a new class of repetitive DNA element and has been implicated in many human disorders, including DiGeorge/velocardiofacial syndrome (DGS/VCFS). It is now recognized that nonallelic homologous recombination (NAHR) through LCRs flanking the chromosome 22q11.2 region leads to genome rearrangements and results in the DGS/VCFS. To refine the structure and content of chromo…	Chen YF,Kou PL,Tsai SJ,Chen KF,Chan HH,Chen CM,Sun HS		Genomics. 2006 Feb;87(2):290-7. doi: 10.1016/j.ygeno.2005.10.002. Epub 2005 Nov
18445048	2008 Jul	Concurrent microdeletion and duplication of 22q11.2.	Microduplication of 22q11.2 has been reported in fewer than 40 cases, all of them including the DiGeorge critical region (DGCR). We here present the characterization of a new duplication that does not include the DGCR. The duplication was initially found by multiplex ligation-dependent probe amplification analysis of 22q11.2 in a young girl with a concurrent deletion of the DGCR in 70% of her per…	Blennow E,Lagerstedt K,Malmgren H,Sahlén S,Schoumans J,Anderlid B		Clin Genet. 2008 Jul;74(1):61-7. doi: 10.1111/j.1399-0004.2008.01008.x. Epub 2008
23042811	2012 Nov	Co-occurrence of recurrent duplications of the DiGeorge syndrome region on both chromosome 22 homologues due to inherited and de novo events.	BACKGROUND: Genomic rearrangements usually involve one of the two chromosome homologues. Homozygous microdeletion/duplication is very rare. The chromosome 22q11.2 region is prone to recurrent rearrangements due to the presence of low-copy repeats. A common 3 Mb microdeletion causes the well-characterised DiGeorge syndrome (DGS). The reciprocal duplication is associated with an extremely variable …	Bi W,Probst FJ,Wiszniewska J,Plunkett K,Roney EK,Carter BS,Williams MD,Stankiewicz P,Patel A,Stevens CA,Lupski JR,Cheung SW		J Med Genet. 2012 Nov;49(11):681-8. doi: 10.1136/jmedgenet-2012-101002. Epub 2012
35645294	2022 May 13	Craniofacial Phenotypes and Genetics of DiGeorge Syndrome.	The 22q11.2 deletion is one of the most common genetic microdeletions, affecting approximately 1 in 4000 live births in humans. A 1.5 to 2.5 Mb hemizygous deletion of chromosome 22q11.2 causes DiGeorge syndrome (DGS) and velocardiofacial syndrome (VCFS). DGS/VCFS are associated with prevalent cardiac malformations, thymic and parathyroid hypoplasia, and craniofacial defects. Patients with DGS/VCF…	Funato N	22q11.2 deletion syndrome,DiGeorge syndrome,cleft palate,cleidocranial dysplasia,hyoid bone,skull base,teeth abnormalities,velocardiofacial syndrome	J Dev Biol. 2022 May 13;10(2):18. doi: 10.3390/jdb10020018.
28507561	2017	Deletion Extents Are Not the Cause of Clinical Variability in 22q11.2 Deletion Syndrome: Does the Interaction between DGCR8 and miRNA-CNVs Play a Major Role?	In humans, the most common genomic disorder is the hemizygous deletion of the chromosome 22q11.2 region, that results in the "22q11.2 deletion syndrome" (22q11.2DS). A peculiarity of 22q11.2DS is its great phenotypic variability that makes this pathology a classic example of a syndrome with variable expressivity and incomplete penetrance. The reasons for this variability have not been elucidated …	Bertini V,Azzarà A,Legitimo A,Milone R,Battini R,Consolini R,Valetto A	22q11 deletion syndrome,CNV-miRNA,DGCR8,array CGH,copy number variations,miRNA	Front Genet. 2017 May 1;8:47. doi: 10.3389/fgene.2017.00047. eCollection 2017.
17394204	2007 May 1	Detection of single clone deletions using array CGH: identification of submicroscopic deletions in the 22q11.2 deletion syndrome as a model system.	Constitutional submicroscopic DNA copy number alterations have been shown to cause numerous medical genetic syndromes, and are suspected to occur in a portion of cases for which the causal events remain undiscovered. Array comparative genomic hybridization (array CGH) allows high-throughput, high-resolution genome scanning for DNA dosage aberrations and thus offers an attractive approach for both…	Tokuyasu TA,Cotter PD,Segraves R,Harris J,Elder ME,Gonzales M,Pinkel D,Albertson DG,Rauen KA		Am J Med Genet A. 2007 May 1;143A(9):925-32. doi: 10.1002/ajmg.a.31662.
40634435	2025 Jul 9	Determining the origin of genome aberrations improves the positive predictive value of NIPT for 22q11.2 deletion syndrome.	Non-invasive prenatal testing (NIPT) has been endorsed by the American College of Medical Genetics and Genomics as the preferred method for screening fetal 22q11.2 deletion syndrome (22q11.2 DS). Maternal genomic aberrations represent a significant source of false positives in NIPT, and there are currently no solutions that effectively address this challenge. We have devised an innovative NIPT bi…	Xiang J,Sun X,Peng J,Zhang H,Shen J,Li J,Li H,Hu L,Zhang J,Zhou S,Xu S,Yang Y,He J,Peng Z	22q11.2 deletion syndrome,False positive,Maternal CNV,NIPT,Positive predictive value	Sci Rep. 2025 Jul 9;15(1):24755. doi: 10.1038/s41598-025-10446-8.
36360320	2022 Nov 10	Different Types of Deletions Created by Low-Copy Repeats Sequences Location in 22q11.2 Deletion Syndrome: Genotype-Phenotype Correlation.	The most frequent microdeletion, 22q11.2 deletion syndrome (22q11.2DS), has a wide and variable phenotype that causes difficulties in diagnosis. 22q11.2DS is a contiguous gene syndrome, but due to the existence of several low-copy-number repeat sequences (LCR) it displays a high variety of deletion types: typical deletions LCR A-D-the most common (~90%), proximal deletions LCR A-B, central deleti…	Gavril EC,Popescu R,Nucă I,Ciobanu CG,Butnariu LI,Rusu C,Pânzaru MC	22q11.2DS,MLPA,low-copy repeats sequences,phenotype	Genes (Basel). 2022 Nov 10;13(11):2083. doi: 10.3390/genes13112083.
14556248	2003 Nov 15	Does chromosome 22 have anything to do with sex determination: further studies on a 46,XX,22q11.2 del male.	Several years ago, we presented a patient with true hermaphroditism and partial duplication of chromosome 22 and no evidence of SRY (Aleck et al. [1999: Am J Med Genet 85:2-4]). Recently a 46,XX male with velocardiofacial syndrome and a deletion of 22q11.2 and no evidence of Y chromosomal loci in blood DNA was reported (Phelan et al. [2003: Am J Med Genet 116A:77-79]). We have restudied this pati…	Erickson RP,Skinner S,Jacquet H,Campion D,Buckley PG,Mantripragada KK,Dumanski JP		Am J Med Genet A. 2003 Nov 15;123A(1):64-7. doi: 10.1002/ajmg.a.20489.
36067875	2023 Jan	Expanding the Phenotype of 8p23.1 Deletion Syndrome: Eight New Cases Resembling the Clinical Spectrum of 22q11.2 Microdeletion.	OBJECTIVE: To report the effectiveness of early molecular diagnosis in the clinical management of rare diseases, presenting 8 patients with 8p23.1DS who have clinical features that overlap the phenotypic spectrum of 22q11.2DS. STUDY DESIGN: This report is part of a previous study that aims to provide a precocious molecular diagnosis of the 22q11.2 deletion syndrome in 118 infants with congenital …	Montenegro MM,Camilotti D,Quaio CRDC,Gasparini Y,Zanardo ÉA,Rangel-Santos A,Novo-Filho GM,Francisco G,Liro L,Nascimento A,Chehimi SN,Soares DCQ,Krepischi ACV,Grassi MS,Honjo RS,Palmeira P,Kim CA,Carneiro-Sampaio MMS,Rosenberg C,Kulikowski LD		J Pediatr. 2023 Jan;252:56-60.e2. doi: 10.1016/j.jpeds.2022.08.051. Epub 2022 Sep
26087175	2016 Apr	Fetal growth and gestational factors as predictors of schizophrenia in 22q11.2 deletion syndrome.	PURPOSE: Schizophrenia occurs in 20-25% of adults with 22q11.2 deletion syndrome (22q11.2DS). General population studies of schizophrenia report associations with perinatal complications, although effect sizes are generally low. We aimed to determine whether such factors are associated with expression of schizophrenia in individuals with 22q11.2DS. METHODS: We investigated the relationship of sma…	Van L,Butcher NJ,Costain G,Ogura L,Chow EW,Bassett AS		Genet Med. 2016 Apr;18(4):350-5. doi: 10.1038/gim.2015.84. Epub 2015 Jun 18.
19297573	2009 Mar 19	Genetic compensation in a human genomic disorder.	Cytogenetic studies of the parents of a girl with the DiGeorge (or velocardiofacial) syndrome, who carried a deletion at 22q11.2, revealed an unexpected rearrangement of both 22q11.2 regions in the unaffected father. He carried a 22q11.2 deletion on one copy of chromosome 22 and a reciprocal 22q11.2 duplication on the other copy of chromosome 22. Genetic compensation, which is consistent with the…	Carelle-Calmels N,Saugier-Veber P,Girard-Lemaire F,Rudolf G,Doray B,Guérin E,Kuhn P,Arrivé M,Gilch C,Schmitt E,Fehrenbach S,Schnebelen A,Frébourg T,Flori E		N Engl J Med. 2009 Mar 19;360(12):1211-6. doi: 10.1056/NEJMoa0806544.
21337693	2011 Mar	Genetic dosage compensation in a family with velo-cardio-facial/DiGeorge/22q11.2 deletion syndrome.	Cytogenetic studies of a male child carrying the 22q11.2 deletion common in patients with velo-cardio-facial/DiGeorge syndrome showed an unexpected rearrangement of the 22q11.2 region in his normal appearing mother. The mother carried a 3 Mb deletion on one copy and a reciprocal, similar sized duplication on the other copy of chromosome 22q11.2 as shown by fluorescence in situ hybridization and a…	Alkalay AA,Guo T,Montagna C,Digilio MC,Dallapiccola B,Marino B,Morrow B
11818139	2002 Feb	Genome architecture, rearrangements and genomic disorders.	An increasing number of human diseases are recognized to result from recurrent DNA rearrangements involving unstable genomic regions. These are termed genomic disorders, in which the clinical phenotype is a consequence of abnormal dosage of gene(s) located within the rearranged genomic fragments. Both inter- and intrachromosomal rearrangements are facilitated by the presence of region-specific lo…	Stankiewicz P,Lupski JR		Trends Genet. 2002 Feb;18(2):74-82. doi: 10.1016/s0168-9525(02)02592-1.
11925570	2002 May	Genomic disorders on 22q11.	The 22q11 region is involved in chromosomal rearrangements that lead to altered gene dosage, resulting in genomic disorders that are characterized by mental retardation and/or congenital malformations. Three such disorders-cat-eye syndrome (CES), der(22) syndrome, and velocardiofacial syndrome/DiGeorge syndrome (VCFS/DGS)-are associated with four, three, and one dose, respectively, of parts of 22…	McDermid HE,Morrow BE		Am J Hum Genet. 2002 May;70(5):1077-88. doi: 10.1086/340363. Epub 2002 Mar 29.
11072084	2000 Nov 15	GNB1L, a gene deleted in the critical region for DiGeorge syndrome on 22q11, encodes a G-protein beta-subunit-like polypeptide.	CATCH 22 syndromes, which include DiGeorge syndrome and Velocardiofacial syndrome, are the most common cause of congenital heart disease which involve microdeletion of 22q11. Using a strategy including EST searching, PCR amplification and 5'-RACE, we have cloned a 1487 bp cDNA fragment from human heart cDNA library. The cloned GNB1L cDNA encodes a G-protein beta-subunit-like polypeptide, and the …	Gong L,Liu M,Jen J,Yeh ET		Biochim Biophys Acta. 2000 Nov 15;1494(1-2):185-8. doi:
30233006	2018 Sep-Oct	Identification of microdeletion and microduplication syndromes by chromosomal microarray in patients with intellectual disability with dysmorphism.	BACKGROUND: A retrospective analysis using chromosomal microarray in syndromic patients with intellectual disability from genetic clinics of a tertiary healthcare center in India was conducted. AIM: To identify the spectrum of chromosomal abnormalities detected on microarray analysis. SETTINGS AND DESIGN: Cases were identified among those with intellectual disability with dysmorphism attending ge…	Panigrahi I,Jain P,Didel S,Agarwal S,Muthuswamy S,Saha A,Kulkarni V	Chromosomal microarray,DiGeorge syndrome,FISH,Kleefestra syndrome,Prader–Willi syndrome,SNP array,chromosomal microdeletion	Neurol India. 2018 Sep-Oct;66(5):1370-1376. doi: 10.4103/0028-3886.241346.
33482818	2021 Jan 22	Identifying of 22q11.2 variations in Chinese patients with development delay.	BACKGROUND: 22q11.2 variation is a significant genetic factor relating to development delay and/or intellectual disability. However, the prevalence, genetic characteristics and clinical phenotype in Chinese patients are unknown. METHODS: In total 6034 patients with development delay and/or intellectual disability were screened by multiplex ligation-dependent probe amplification (MLPA) P245 and G-…	Zhang Y,Liu X,Gao H,He R,Zhao Y	22q11.2 variation,Clinical phenotype,Development delay,MLPA	BMC Med Genomics. 2021 Jan 22;14(1):26. doi: 10.1186/s12920-020-00849-z.
31174463	2019 Jun 7	In the line-up: deleted genes associated with DiGeorge/22q11.2 deletion syndrome: are they all suspects?	BACKGROUND: 22q11.2 deletion syndrome (22q11DS), a copy number variation (CNV) disorder, occurs in approximately 1:4000 live births due to a heterozygous microdeletion at position 11.2 (proximal) on the q arm of human chromosome 22 (hChr22) (McDonald-McGinn and Sullivan, Medicine 90:1-18, 2011). This disorder was known as DiGeorge syndrome, Velo-cardio-facial syndrome (VCFS) or conotruncal anomal…	Motahari Z,Moody SA,Maynard TM,LaMantia AS	22q11DS,Cardiovascular,Cognition,Copy number variants,Craniofacial,Neural development,Polygenic	J Neurodev Disord. 2019 Jun 7;11(1):7. doi: 10.1186/s11689-019-9267-z.
33588901	2021 Feb 15	Incidental finding of APC deletion in a child: double trouble or double chance? - a case report.	BACKGROUND: 22q11.2 deletion syndrome is one of the most common genomic disorders, characterized by the variable presence of facial dysmorphisms, congenital cardiac defects, velopharyngeal insufficiency/cleft palate, thymic hypoplasia/aplasia, immunodeficiency, parathyroid hypoplasia, developmental delay, learning disabilities, psychiatric disorders, renal, ocular, and skeletal malformations, hea…	Rosina E,Rinaldi B,Silipigni R,Bergamaschi L,Gattuso G,Signoroni S,Guerneri S,Carnevali A,Marchisio PG,Milani D
25569438	2015 Oct	Maternal cell-free DNA-based screening for fetal microdeletion and the importance of careful diagnostic follow-up.	BACKGROUND: Noninvasive prenatal screening (NIPS) by next-generation sequencing of cell-free DNA (cfDNA) in maternal plasma is used to screen for common aneuploidies such as trisomy 21 in high risk pregnancies. NIPS can identify fetal genomic microdeletions; however, sensitivity and specificity have not been systematically evaluated. Commercial companies have begun to offer expanded panels includ…	Yatsenko SA,Peters DG,Saller DN,Chu T,Clemens M,Rajkovic A
30380194	2018 Oct	Molecular genetics of 22q11.2 deletion syndrome.	The 22q11.2 deletion syndrome (22q11.2DS) is a congenital malformation and neuropsychiatric disorder caused by meiotic chromosome rearrangements. One of the goals of this review is to summarize the current state of basic research studies of 22q11.2DS. It highlights efforts to understand the mechanisms responsible for the 22q11.2 deletion that occurs in meiosis. This mechanism involves the four se…	Morrow BE,McDonald-McGinn DM,Emanuel BS,Vermeesch JR,Scambler PJ	22q11.2 deletion syndrome,DiGeorge syndrome,birth defect syndrome,chromosome rearrangements,congenital malformation,pharyngeal apparatus,velo-cardio-facial syndrome	Am J Med Genet A. 2018 Oct;176(10):2070-2081. doi: 10.1002/ajmg.a.40504.
18636632	2008	Molecular mechanisms and diagnosis of chromosome 22q11.2 rearrangements.	Several recurrent, constitutional genomic disorders are present on chromosome 22q. These include the translocations and deletions associated with DiGeorge and velocardiofacial syndrome and the translocations that give rise to the recurrent t(11;22) supernumerary der(22) syndrome (Emanuel syndrome). The rearrangement breakpoints on 22q cluster around the chromosome-specific segmental duplications …	Emanuel BS		Dev Disabil Res Rev. 2008;14(1):11-8. doi: 10.1002/ddrr.3.
39537358	2025 Apr 14	Multiple paralogs and recombination mechanisms contribute to the high incidence of 22q11.2 deletion syndrome.	The 22q11.2 deletion syndrome (22q11.2DS) is the most common microdeletion disorder. Why the incidence of 22q11.2DS is much greater than that of other genomic disorders remains unknown. Short-read sequencing cannot resolve the complex segmental duplications (SDs) to provide direct confirmation of the hypothesis that the rearrangements are caused by nonallelic homologous recombination between the …	Vervoort L,Dierckxsens N,Sousa Santos M,Meynants S,Souche E,Cools R,Heung T,Devriendt K,Peeters H,McDonald-McGinn DM,Swillen A,Breckpot J,Emanuel BS,Van Esch H,Bassett AS,Vermeesch JR
38872198	2024 Jun 13	Next-generation sequencing profiling of miRNAs in individuals with 22q11.2 deletion syndrome revealed altered expression of miR-185-5p.	BACKGROUND: The 22q11.2 deletion syndrome (22q11.2DS) is a microdeletion syndrome with highly variable phenotypic manifestations, even though most patients present the typical 3 Mb microdeletion, usually affecting the same ~ 106 genes. One of the genes affected by this deletion is DGCR8, which plays a crucial role in miRNA biogenesis. Therefore, the haploinsufficiency of DGCR8 due to this microde…	Dantas AG,Nunes BC,Nunes N,Galante P,Asprino PF,Ota VK,Melaragno MI	22q11.2 deletion syndrome,Next-generation sequencing,miR-185-5p,miRNA	Hum Genomics. 2024 Jun 13;18(1):64. doi: 10.1186/s40246-024-00625-5.
32699385	2020 Jul 22	Optical mapping of the 22q11.2DS region reveals complex repeat structures and preferred locations for non-allelic homologous recombination (NAHR).	The most prevalent microdeletion in humans occurs at 22q11.2, a region rich in chromosome-specific low copy repeats (LCR22s). The structure of this region has defied elucidation due to its size, regional complexity, and haplotype diversity, and is not well represented in the human genome reference. Most individuals with 22q11.2 deletion syndrome (22q11.2DS) carry a de novo hemizygous deletion of …	Pastor S,Tran O,Jin A,Carrado D,Silva BA,Uppuluri L,Abid HZ,Young E,Crowley TB,Bailey AG,McGinn DE,McDonald-McGinn DM,Zackai EH,Xie M,Taylor D,Morrow BE,Xiao M,Emanuel BS		Sci Rep. 2020 Jul 22;10(1):12235. doi: 10.1038/s41598-020-69134-4.
25017279	2014 Jun	Prenatal diagnosis and molecular cytogenetic characterization of chromosome 22q11.2 deletion syndrome associated with congenital heart defects.	OBJECTIVE: To report prenatal diagnosis of 22q11.2 deletion syndrome in a pregnancy with congenital heart defects in the fetus. CASE REPORT: A 26-year-old, primigravid woman was referred for counseling at 24 weeks of gestation because of abnormal ultrasound findings of fetal congenital heart defects. The Level II ultrasound revealed a singleton fetus with heart defects including overriding aorta,…	Kuo YL,Chen CP,Wang LK,Ko TM,Chang TY,Chern SR,Wu PS,Chen YT,Chang SY	22q11.2 deletion syndrome,congenital heart defects,prenatal diagnosis	Taiwan J Obstet Gynecol. 2014 Jun;53(2):248-51. doi: 10.1016/j.tjog.2014.04.021.
26927262	2016 Feb	Prenatal diagnosis of 22q11.2 deletion syndrome associated with right aortic arch, left ductus arteriosus, cardiomegaly, and pericardial effusion.	OBJECTIVE: To report prenatal diagnosis of 22q11.2 deletion syndrome with right aortic arch (RAA), left ductus arteriosus, cardiomegaly, and pericardial effusion in the fetus. CASE REPORT: A 35-year-old woman, gravida 2, para 1, was referred to the hospital at 31 weeks of gestation because of abnormal ultrasound findings and whole-genome array comparative genomic hybridization report. G-banding c…	Chen YN,Chen CP,Ko TM,Wang LK,Wu PC,Chang TY,Wu PS,Yang CW,Wang W	22q11.2 deletion,prenatal diagnosis,right aortic arch	Taiwan J Obstet Gynecol. 2016 Feb;55(1):117-20. doi: 10.1016/j.tjog.2015.12.014.
12217952	2002 Sep 15	PRODH mutations and hyperprolinemia in a subset of schizophrenic patients.	The increased prevalence of schizophrenia among patients with the 22q11 interstitial deletion associated with DiGeorge syndrome has suggested the existence of a susceptibility gene for schizophrenia within the DiGeorge syndrome chromosomal region (DGCR) on 22q11. Screening for genomic rearrangements of 23 genes within or at the boundaries of the DGCR in 63 unrelated schizophrenic patients and 68 …	Jacquet H,Raux G,Thibaut F,Hecketsweiler B,Houy E,Demilly C,Haouzir S,Allio G,Fouldrin G,Drouin V,Bou J,Petit M,Campion D,Frébourg T		Hum Mol Genet. 2002 Sep 15;11(19):2243-9. doi: 10.1093/hmg/11.19.2243.
19420922	2009	Refining the 22q11.2 deletion breakpoints in DiGeorge syndrome by aCGH.	Hemizygous deletions of the chromosome 22q11.2 region result in the 22q11.2 deletion syndrome also referred to as DiGeorge, Velocardiofacial or Shprintzen syndromes. The phenotype is variable but commonly includes conotruncal cardiac defects, palatal abnormalities, learning and behavioral problems, immune deficiency, and facial anomalies. Four distinct highly homologous blocks of low copy number …	Bittel DC,Yu S,Newkirk H,Kibiryeva N,Holt A 3rd,Butler MG,Cooley LD		Cytogenet Genome Res. 2009;124(2):113-20. doi: 10.1159/000207515. Epub 2009 May
17694540	2008 Jan	Representational oligonucleotide microarray analysis (ROMA) and comparison of binning and change-point methods of analysis: application to detection of del22q11.2 (DiGeorge) syndrome.	DiGeorge (del22q11.2) syndrome is estimated to occur in 1:4,000 births, is the most common contiguous-gene deletion syndrome in humans, and is caused by autosomal dominant deletions in the 22q11.2 DiGeorge syndrome critical region (DGCR). Multiple microarray methods have been developed recently for analyzing such copy number changes, but data analysis and accurate deletion detection remains chall…	Stanczak CM,Chen Z,Nelson SF,Suchard M,McCabe ER,McGhee S		Hum Mutat. 2008 Jan;29(1):176-81. doi: 10.1002/humu.20593.
9063747	1997 Feb	Structural and mutational analysis of a conserved gene (DGSI) from the minimal DiGeorge syndrome critical region.	The majority of patients with DiGeorge syndrome (DGS), velocardiofacial syndrome (VCFS), conotruncal anomaly face syndrome (CTAFS) and some individuals with familial or sporadic conotruncal cardiac defects have hemizygous deletions of chromosome 22. Most patients with these disorders share a common large deletion, spanning > 1.5 Mb within 22q11.21-q11.23. Recently, the smallest region of deletion…	Gong W,Emanuel BS,Galili N,Kim DH,Roe B,Driscoll DA,Budarf ML		Hum Mol Genet. 1997 Feb;6(2):267-76. doi: 10.1093/hmg/6.2.267.
33995479	2021	Systemic Screening for 22q11.2 Copy Number Variations in Hungarian Pediatric and Adult Patients With Congenital Heart Diseases Identified Rare Pathogenic Patterns in the Region.	Congenital heart defects (CHD) are the most common developmental abnormalities, affecting approximately 0.9% of livebirths. Genetic factors, including copy number variations (CNVs), play an important role in their development. The most common CNVs are found on chromosome 22q11.2. The genomic instability of this region, caused by the eight low copy repeats (LCR A-H), may result in several recurren…	Zodanu GKE,Oszlánczi M,Havasi K,Kalapos A,Rácz G,Katona M,Ujfalusi A,Nagy O,Széll M,Nagy D	22q11.2 deletion syndrome,TBX1 gene,chromosomal microarray analysis,copy number variations,droplet digital PCR,multiplex ligation-dependent probe amplification,syndromic and non-syndromic congenital heart defects	Front Genet. 2021 Apr 29;12:635480. doi: 10.3389/fgene.2021.635480. eCollection
34569534	2021	Taiwanese Clinical Experience with Noninvasive Prenatal Testing for DiGeorge Syndrome.	OBJECTIVE: DiGeorge syndrome (DGS) is associated with microdeletions of chromosome 22q11. It is the second most common cause of congenital heart disease and is an important consideration whenever a conotruncal cardiac anomaly is identified. The availability of noninvasive prenatal testing (NIPT) is altering the practice of prenatal genetics and maternal-fetal medicine, resulting in a decline in i…	Lin TY,Hsieh TT,Cheng PJ,Hung TH,Chan KS,Tsai C,Shaw SW
11005797	2000 Oct	The 22q11 deletion syndromes.	DiGeorge syndrome, velocardiofacial syndrome and various other malformations have been described in association with deletions and translocations involving human chromosome 22q11. Many of the structural malformations observed are also seen in animal models of neural crest disruption suggesting that the haplo-insufficiency resulting from the deletion somehow affects this group of cells or their in…	Scambler PJ		Hum Mol Genet. 2000 Oct;9(16):2421-6. doi: 10.1093/hmg/9.16.2421.
23992925	2014 Mar 1	The 22q11.2 deletion syndrome as a window into complex neuropsychiatric disorders over the lifespan.	Evidence is rapidly accumulating that rare, recurrent copy number variants represent large effect risk factors for neuropsychiatric disorders. 22q11.2 deletion syndrome (22q11DS) (velocardiofacial syndrome or DiGeorge syndrome) is the most common known contiguous gene deletion syndrome and is associated with diverse neuropsychiatric disorders across the life span. One of the most intriguing aspec…	Jonas RK,Montojo CA,Bearden CE	Copy number variant,dopamine,neurodevelopment,pleiotropy,schizophrenia,velocardiofacial/DiGeorge syndrome	Biol Psychiatry. 2014 Mar 1;75(5):351-60. doi: 10.1016/j.biopsych.2013.07.019.
36421776	2022 Nov 11	The 22q11.2 Low Copy Repeats.	LCR22s are among the most complex loci in the human genome and are susceptible to nonallelic homologous recombination. This can lead to a variety of genomic disorders, including deletions, duplications, and translocations, of which the 22q11.2 deletion syndrome is the most common in humans. Interrogating these phenomena is difficult due to the high complexity of the LCR22s and the inaccurate repr…	Vervoort L,Vermeesch JR	22q11.2 deletion syndrome,genomic disorders,low copy repeats	Genes (Basel). 2022 Nov 11;13(11):2101. doi: 10.3390/genes13112101.
32117416	2019	The Genetics and Epigenetics of 22q11.2 Deletion Syndrome.	Chromosome 22q11.2 deletion syndrome (22q11.2del) is a complex, multi-organ disorder noted for its varying severity and penetrance among those affected. The clinical problems comprise congenital malformations; cardiac problems including outflow tract defects, hypoplasia of the thymus, hypoparathyroidism, and/or dysmorphic facial features. Additional clinical issues that can appear over time are a…	Du Q,de la Morena MT,van Oers NSC	22q11.2 deletion syndrome,DiGeorge syndrome,TBX1,epigenetics,haploinsufficiency,microRNAs,noncoding RNAs	Front Genet. 2020 Feb 6;10:1365. doi: 10.3389/fgene.2019.01365. eCollection 2019.
SCOPUS EID2-s2.0-84893613450	2014	The recurrent distal 22q11.2 microdeletions are often de novo and do not represent a single clinical entity: A proposed categorization system	Purpose:The five segmental duplications (LCR22-D to-H) at the distal region of chromosome 22 band q11.2 in the region immediately distal to the DiGeorge/velocardiofacial syndrome deleted region have been implicated in the recurrent distal 22q11.2 microdeletions. To date, the distal 22q11.2 microdeletions have been grouped together as a single clinical entity despite the fact that these deletions …	Mikhail	R.D.; Rush	F.M.; Burnside	J.; Godshalk	R.; Rutledge	S.L.; Robin	N.H.; Descartes	M.D.; Carroll	A.J.""	Genetics in Medicine. 16(1). 10.1038/gim.2013.79	CNVs; distal 22q11.2 microdeletion; LCR22s; rhabdoid tumors; SMARCB1
16251458	2005 Nov	Traffic of genetic information between segmental duplications flanking the typical 22q11.2 deletion in velo-cardio-facial syndrome/DiGeorge syndrome.	Velo-cardio-facial syndrome/DiGeorge syndrome results from unequal crossing-over events between two 240-kb low-copy repeats termed LCR22 (LCR22-2 and LCR22-4) on Chromosome 22q11.2, comprised of modules, each of which are >99% identical in sequence. To delineate regions in the LCR22s that might contain hotspots for 22q11.2 rearrangements, we scanned the interval for increased rates of recombinati…	Pavlicek A,House R,Gentles AJ,Jurka J,Morrow BE		Genome Res. 2005 Nov;15(11):1487-95. doi: 10.1101/gr.4281205.
SCOPUS EID2-s2.0-105008236646	2025	ZNF280A links DNA double-strand break repair to human 22q11.2 distal deletion syndrome	DNA double-strand breaks (DSB) are among the most deleterious forms of DNA damage and, if unresolved, result in DNA mutations and chromosomal aberrations that can cause disease, including cancer. Repair of DSBs by homologous recombination requires extensive nucleolytic digestion of DNA ends in a process known as DNA-end resection. In recent years, progress has been made in understanding how this …	Clarke	H.M.; Ceppi	T.L.; Cho	B.; Yadav	T.; Silveira	G.G.; Boon	R.; Martínez-Pastor	B.; Amoh	N.Y.A.; Machin	B.; Bernasocchi	T.; Ashfaq	D.; Mendez	J.; Kamaliyan	Z.; del Río Pantoja	J.; Rogines	G.S.; Crowley	B.T.; McGinn	D.E.; Giunta	V.; Tran	O.; Zackai	E.H.; Lan	L.; Zou	L.; Emanuel	B.S.; McDonald-McGinn	D.M.; Čejka	P.; Mostoslavsky	R.""	Nature Cell Biology. 27(6). 10.1038/s41556-025-01674-1
