# Supplementary material for: Genetic Mapping of the 22q11.2 Deletion Syndrome (DiGeorge Syndrome) Microdeletion Types Revealed Novel Candidate Breakpoints
Source: Genes (Basel). 2026 Feb 22;17(2):248. doi: 10.3390/genes17020248 (PMC12940653; doi:10.3390/genes17020248)
Supplement: Supplementary file 1 [file genes-17-00248-s001.zip › Supplementary Dataset S2.xlsx]

## Sheet: microdeletion types
Region	[1]			[2]	[3]					LCR22s [6]	[6]				case study data [4]															case study data [5]							PubMed ID	Ref
	1.5Mb DEL	2Mb DEL	3Mb DEL	1.5Mb DEL	A-B DEL	A-C DEL	A-D DEL	B-D DEL	C-D DEL		A-B (1.5Mb) DEL	A-D (3Mb) DEL	B-D DEL	C-D DEL	classical del (45 cases)	01	02	03	04	05	06	07	08	09	10	11	12	13	14	P38	P104	P115	P138	P146	P208	P39	22582037	[35]
CESRR																																					26508576	[36]
BID																																					28761081	[37]
MICAL3																																					28059126	[38]
USP18																																					17397557	[39]
LCR22A										LCR22A																											23886712	[40]
DGCR6																																					30614210	[41]
PRODH																																					36980952	[42]
DGCR5																																					16307865	[43]
FAM246C																																					18445048	[44]
DGCR2																																					28507561	[45]
DGCR11																																					17394204	[46]
ESS2 (DGCR14)																																					19297573	[47]
TSSK2																																					11925570	[48]
GSC2																																					33482818	[49]
LINC01311																																					31174463	[50]
SLC25A1																																					25569438	[51]
CLTCL1																																					18636632	[52]
HIRA																																					32699385	[53]
MRPL40																																					25017279	[54]
C22orf39																																					26927262	[55]
UFD1 (UFD1L)																																					23992925	[56]
CDC45																																					36421776	[22]
CLDN5																																					23765049	[57]
LINC00895
SEPTIN5 (SEPT5)
SEPT5-GP1BB
GP1BB
TBX1
GNB1L
RTL10 (C22orf29)
TXNRD2
COMT
MIR4761
ARVCF
TANGO2
MIR185
DGCR8
MIR3618
MIR1306
TRMT2A
MIR6816
RANBP1
ZDHHC8										LCR22B
CCDC188
LINC00896
RTN4R
MIR1286
DGCR6L
LCR22B
USP41P
ZNF74
SCARF2
KLHL22
MED15
LCR22C										LCR22C
PI4KA
SERPIND1
SNAP29
CRKL
AIFM3
LZTR1
THAP7
P2RX6
SLC7A4										LCR22D
MIR649
LRRC74B
POM121L7P
LCR22D
HIC2
PPIL2
TOP3B
LCR22E
RSPH14
GNAZ
RAB36
LCR22F
SMARCB1
LCR22G
SNRPD3
LCR22H
