# Supplementary material for: Genetic Mapping of the 22q11.2 Deletion Syndrome (DiGeorge Syndrome) Microdeletion Types Revealed Novel Candidate Breakpoints
Source: Genes (Basel). 2026 Feb 22;17(2):248. doi: 10.3390/genes17020248 (PMC12940653; doi:10.3390/genes17020248)
Supplement: Supplementary file 1 [file genes-17-00248-s001.zip › Supplementary Dataset S3.xlsx]

## Sheet: Repeat Regions data 1
Region	Position (hg38)		[1]	[2]	[2] positions	[3]	[4]	[4] positions	[5]	LCRA [6]	[6]	reported	PubMed ID	Ref
													22582037	[35]
CESRR	…	17734137											26508576	[36]
BID	17734138	17774665	X				X					0.333333	28761081	[37]
MICAL3	17787649	18024561	X				X					0.333333	28059126	[38]
USP18	18150170	18177397	X				X					0.333333	17397557	[39]
LCR22A	18177398	18906222			18900000			18912231		LCRA			23886712	[40]
DGCR6	18906223	18912088	X	X		X	X				X	0.833333	30614210	[41]
PRODH	18912781	18936553	X	X		X	X				X	0.833333	36980952	[42]
DGCR5	18970468	19031242		X							X	0.333333	16307865	[43]
FAM246C	19029524	19030221		X								0.166667	18445048	[44]
DGCR2	19036286	19122412		X		X					X	0.5	28507561	[45]
DGCR11	19046162	19048375		X							X	0.333333	17394204	[46]
ESS2 (DGCR14)	19130279	19144651		X		X					X	0.5	19297573	[47]
TSSK2	19131308	19132622		X		X					X	0.5	11925570	[48]
GSC2	19146993	19150292		X		X					X	0.5	33482818	[49]
LINC01311	19171706	19172832		X							X	0.333333	31174463	[50]
SLC25A1	19175581	19178736		X		X					X	0.5	25569438	[51]
CLTCL1	19179473	19291719	X	X		X	X		X		X	1	18636632	[52]
HIRA	19330698	19431733	X	X		X	X		X		X	1	32699385	[53]
MRPL40	19432545	19436075		X		X					X	0.5	25017279	[54]
C22orf39	19440886	19447711		X		X					X	0.5	26927262	[55]
UFD1 (UFD1L)	19449911	19479193		X		X					X	0.5	23992925	[56]
CDC45	19479466	19520612	X	X		X	X		X		X	1	36421776	[22]
CLDN5	19523024	19525337	X	X		X	X		X		X	1
LINC00895	19566130	19566839		X							X	0.333333
SEPTIN5 (SEPT5)	19714503	19723319		X		X					X	0.5
SEPT5-GP1BB	19717220	19724774		X								0.166667
GP1BB	19723539	19724771	X	X		X	X		X		X	1
TBX1	19756703	19783593	X	X		X	X		X		X	1
GNB1L	19783223	19854874		X		X					X	0.5
RTL10 (C22orf29)	19846146	19854874		X		X					X	0.5
TXNRD2	19875522	19941818	X	X		X	X		X		X	1
COMT	19941772	19969975		X		X					X	0.5
MIR4761	19963753	19963834		X		X					X	0.5
ARVCF	19965134	20016823		X		X					X	0.5
TANGO2	20017023	20067164		X		X					X	0.5
MIR185	20033139	20033220		X		X					X	0.5
DGCR8	20080241	20111872	X	X		X	X		X		X	1
MIR3618	20085746	20085833		X		X					X	0.5
MIR1306	20086058	20086142		X		X					X	0.5
TRMT2A	20111875	20117226		X		X					X	0.5
MIR6816	20114686	20114751		X		X					X	0.5
RANBP1	20116104	20127355		X		X					X	0.5
ZDHHC8	20131804	20148007		X		X				LCRB	X	0.5
CCDC188	20148416	20151055		X		X					X	0.5
LINC00896	20206332	20208537		X		X					X	0.5
RTN4R	20241415	20268318		X		X					X	0.5
MIR1286	20249134	20249211		X		X					X	0.5
DGCR6L	20314238	20320060		X		X					X	0.5
LCR22B	20320061	20363615			20323000			20731986
USP41P	20363616	20377260		X							X	0.333333
ZNF74	20394151	20408455	X	X		X	X		X		X	1
SCARF2	20424584	20437825		X		X					X	0.5
KLHL22	20441519	20495795	X	X		X	X		X		X	1
MED15	20507610	20587619	X	X		X	X		X		X	1
LCR22C	20587620	20707690			21,100,00			20731986		LCRC
PI4KA	20707691	20858811		X		X	X				X	0.666667
SERPIND1	20774113	20787720		X		X					X	0.5
SNAP29	20859007	20891214	X	X		X	X		X		X	1
CRKL	20917407	20953747		X		X	X				X	0.666667
AIFM3	20965172	20981358		X		X					X	0.5
LZTR1	20982297	20999032	X	X		X	X		X		X	1
THAP7	20999104	21002118		X		X					X	0.5
P2RX6	21009799	21028008		X		X					X	0.5
SLC7A4	21028718	21032561		X		X				LCRD	X	0.5
MIR649	21034176	21034272				X					X	0.333333
LRRC74B	21045946	21064168		X		X					X	0.5
POM121L7P	21112788	21128092									X	0.166667
LCR22D	21128093	21417370						21465672
HIC2	21417371	21451463	X			X	X		X			0.666667
PPIL2	21666012	21700015	X				X		X			0.5
TOP3B	21957025	21982787	X				X		X			0.5
LCR22E	21982788	23059414
RSPH14	23059415	23180729							X			0.166667
GNAZ	23070519	23125032							X			0.166667
RAB36	23145324	23169280							X			0.166667
LCR22F
SMARCB1	23786966	23838009							X			0.166667
LCR22G
SNRPD3	24555650	24574971							X			0.166667
LCR22H

## Sheet: Repeat Regions data 2
	GRCh37/hg19	GRCh38/hg38		T2T-CHM13		PMID: 36421776 [22]
LCR22A	chr22:18,639,043-19,022,986	chr22:18,156,276-19,035,473		CP068256.2:18,828,186-19,410,796
LCR22B	chr22:20,128,537-20,731,921	chr22:20,141,014-20,377,631		CP068256.2:20,520,047-20,781,953
LCR22C	chr22:21,021,564-21,092,560	chr22:20,667,276-20,738,272		CP068256.2:21,075,991-21,146,982
LCR22D	chr22:21,363,668-21,916,380	chr22:21,009,379-21,562,091		CP068256.2:21,418,153-21,975,566
	UCSC Genome Browser (T2T-CHM13)
	locus	size (b)	divergence
			deviation in bases		% of total repeats region length
CESRR	chr22: 15,709,205 -17,712,271	2003067
LCR22A	chr22: 18,844,932 -19,410,796	582611	16746	119	0.0002874	2e-06
LCR22B	chr22: 20,519,685 -20,794,637	261907	-362	12684	-0.0013822	0.0484294
LCR22C	chr22: 21,075,964 -21,146,878	70992	-27	-104	-0.0003803	-0.001465
LCR22D	chr22: 21,417,483-21,976,644	557414	28238	29986	0.0506589	0.0537948
LCR22E	chr22: 23,043,216-23,078,183	34968
LCR22F	chr22: 23,728,622-24,126,360	397739
LCR22G	chr22: 24,698,271-24,775,331	77061
LCR22H	chr22: 25,059,674-25,164,881	105208
