# Supplementary material for: Genetic Mapping of the 22q11.2 Deletion Syndrome (DiGeorge Syndrome) Microdeletion Types Revealed Novel Candidate Breakpoints
Source: Genes (Basel). 2026 Feb 22;17(2):248. doi: 10.3390/genes17020248 (PMC12940653; doi:10.3390/genes17020248)
Supplement: Supplementary file 1 [file genes-17-00248-s001.zip › Supplementary Dataset S4.xlsx]

## Sheet: pathogenesis map
Pathogenesis map of 22q11.2 region
	CES region	IR1	LCR22A	IR2	LCR22B	IR3	LCR22C	IR4	LCR22D	IR5	LCR22E	IR6	LCR22F	IR7	LCR22G	IR8	LCR22H	segments
Anomalous pulmonary venous return	x	x	x															3
Neurodevelopmental disorder	x	x	x	x	x	x	x	x	x									9
Cat eye syndrome	x	x	x	x	x	x	x	x	x	x	x	x	x	x	x	x	x	17
Chromosome 22q11.2 microduplication syndrome	x	x	x	x	x	x	x	x	x	x	x	x	x	x	x	x	x	17
Autoinflammatory syndrome		x																1
Autosomal recessive cutis laxa type 2C		x																1
Chronic mucocutaneous candidiasis		x																1
Cutis laxa		x																1
Deficiency of adenosine deaminase 2		x																1
Macrothrombocytopenia, isolated, 2, autosomal dominant		x																1
Peroxisome biogenesis disorder 7A (Zellweger)		x																1
Peroxisome biogenesis disorder 7B		x																1
Polyarteritis nodosa		x																1
Psoriasis		x																1
RASopathy		x							x									2
Sneddon syndrome		x																1
Pseudo-TORCH syndrome 2		x	x															2
Immunodeficiency 51		x	x	x														3
Vasculitis due to ADA2 deficiency		x	x	x														3
Abnormal esophagus morphology		x	x	x	x													4
Motor delay		x	x	x	x													4
Delayed speech and language development		x	x	x	x	x	x	x	x	x								9
Syndromic anorectal malformation		x	x	x	x	x	x	x	x	x								9
DiGeorge syndrome		x	x	x	x	x	x	x	x	x	x	x						11
Schizophrenia		x	x	x	x	x	x	x	x	x	x	x	x	x	x	x	x	16
Proline dehydrogenase deficiency			x															1
Inborn genetic diseases			x	x				x								x		4
Abnormal soft palate morpholog			x	x	x													3
Astigmatism			x	x	x													3
Ectopic thymus tissue			x	x	x													3
Feeding difficulties			x	x	x													3
Inguinal hernia			x	x	x													3
Speech articulation difficulties			x	x	x													3
Umbilical hernia			x	x	x													3
Velopharyngeal insufficiency			x	x	x													3
Vomiting			x	x	x													3
Cryptorchidism			x	x		x	x	x	x									6
Autism spectrum disorder			x	x	x	x			x									5
22q11.2 deletion syndrome			x	x	x	x	x	x	x									7
Attention deficit hyperactivity disorder			x	x	x	x	x	x	x									7
Cerebral palsy			x	x	x	x	x	x	x									7
Clinodactyly			x	x	x	x	x	x	x									7
Decreased total leukocyte count			x	x	x	x	x	x	x									7
Deep venous thrombosis			x	x	x	x	x	x	x									7
Ear malformation			x	x	x	x	x	x	x									7
Failure to thrive			x	x	x	x	x	x	x									7
Generalized hypotonia			x	x	x	x	x	x	x									7
Hypernasal speech			x	x	x	x	x	x	x									7
Hypotelorism			x	x	x	x	x	x	x									7
Inherited Immunodeficiency Diseases			x	x	x	x	x	x	x									7
Megacolon			x	x	x	x	x	x	x									7
Microcephaly-digital anomalies-intellectual disability syndrome			x	x	x	x	x	x	x									7
Neurodevelopmental delay			x	x	x	x	x	x	x									7
Normocytic anemia			x	x	x	x	x	x	x									7
Pes planus			x	x	x	x	x	x	x									7
Triangular face			x	x	x	x	x	x	x									7
VATER association			x	x	x	x	x	x	x									7
Epilepsy			x	x	x	x	x	x	x				x	x	x	x	x	12
Autism			x	x	x	x	x	x	x	x								8
High palate			x	x	x	x	x	x	x	x								8
Velocardiofacial syndrome			x	x	x	x	x	x	x	x								8
Intellectual disability/Intellectual disability, mild			x	x	x	x	x	x	x	x			x	x	x	x	x	13
Tetralogy of Fallot				x														1
2-hydroxyglutaric aciduria				x														1
Acute rhabdomyolysis				x														1
Bardet-Biedl syndrome				x														1
Bernard Soulier syndrome/Bernard-Soulier syndrome, type B				x														1
Cardiac arrhythmia				x														1
CLDN5 deficiency				x														1
CLDN5-related neurodevelopmental disorder				x														1
Conotruncal anomaly face syndrome				x														1
D,L-2-hydroxyglutaric aciduria				x														1
Episodic flaccid weakness				x														1
Hereditary episodic ataxia				x														1
KBG syndrome				x														1
Macrothrombocytopenia				x														1
Meier-Gorlin syndrome 7				x														1
Myasthenic syndrome, congenital, 23, presynaptic				x														1
Recurrent metabolic encephalomyopathic crises-rhabdomyolysis-cardiac arrhythmia-intellectual disability syndrome				x														1
Seizure				x														1
SLC25A1-related disorder				x														1
TBX1-related disorder				x														1
Thrombocytopenia				x														1
Global developmental delay				x	x	x	x	x	x			x	x	x	x	x	x	12
Atypical behavior				x	x	x	x	x	x	x								7
Chromosome 22q11.2 deletion syndrome, distal				x	x	x	x	x	x	x	x	x						9
Van den Ende-Gupta syndrome						x												1
22q11.2 central deletion syndrome						x	x	x	x	x								5
Gastrointestinal defects and immunodeficiency syndrome 2							x											1
Phenylketonuria							x											1
PI4KA-related disorder							x											1
Polymicrogyria, perisylvian, with cerebellar hypoplasia and arthrogryposis							x											1
Spastic paraplegia 84,autosomal recessive							x											1
Hemorrhage							x	x										2
Heparin cofactor II deficiency							x	x										2
Hydronephrosis							x	x	x									3
Short nose							x	x	x									3
Hypomyelinating leukodystrophy 2								x										1
CEDNIK syndrome								x										1
Cardiovascular phenotype									x									1
Familial multiple meningioma									x									1
Hereditary cancer-predisposing syndrome									x					x				2
LZTR1-related disorder									x									1
LZTR1-related schwannomatosis									x									1
Noonan syndrome 10									x									1
Noonan syndrome 2									x									1
Noonan syndrome and Noonan-related syndrome									x									1
Schwannomatosis									x									1
Abnormal facial shape										x								1
Heart, malformation										x								1
MAPK1-related disorder										x								1
Microcephaly										x								1
Noonan syndrome 13										x								1
Short stature										x								1
Specific learning disability										x								1
SMARCB1-related schwannomatosis										x	x	x	x	x				5
Abnormality of the vertebral column											x	x						2
Imperforate anus											x	x						2
Ventricular septal defect											x	x						2
Myeloid neoplasm associated with FGFR1 rearrangement												x						1
Autosomal dominant mitochondrial myopathy with exercise intolerance														x				1
Coffin-Siris syndrome														x				1
Frontotemporal dementia and/or amyotrophic lateral sclerosis 2														x				1
Intellectual disability, autosomal dominant 15														x				1
Lower motor neuron syndrome with late-adult onset														x				1
Malignant rhabdoid tumor, somatic														x				1
Megalencephalic leukoencephalopathy with subcortical cysts 1														x				1
NK-cell enteropathy														x				1
Peripheral schwannoma														x				1
Rhabdoid tumor predisposition syndrome 1														x				1
Schwannomatosis 1, somatic														x				1
SMARCB1-related disorder														x				1
Teratoid tumor, atypical														x				1
Autosomal dominant Opitz G/BBB syndrome															x			1
Oculomaxillofacial dysostosis															x			1
Teebi hypertelorism syndrome															x			1
Teebi hypertelorism syndrome 1															x			1
Deficiency of beta-ureidopropionase																x		1
UPB1-related disorder																x		1
gamma-Glutamyltransferase deficiency																	x	1
total associated disease	4	25	50	71	46	38	45	43	49	21	9	11	7	21	10	9	7

## Sheet: disease ontology
article [4]
A-D del						atypical del
phenotype		cases	F	M		case no	1	2	3	4	5	6	7	8	9	10	11	12	13	14
dysmorphism	characteristic	32	14	18		del type	CES-B	A-B	A-B	DGCR8	A-E	A-E	A-D+	B-D	B-D	B-D	B-D	C-D	D-E	TOP3B
	mild	7	2	5		inheritance	De novo	De novo	-	De novo	De novo	-	De novo	-	maternal	-	De novo	De novo	De novo	De novo
	atypic	1	0	1		sex	M	M	F	M	F	M	F	F	F	M	M	F	F	M
Heart defects	Tetralogy of Fallot	20	6	14		Dysmorphism	Mild	Atypic	+	Atypic	+	+	+		+	+	+	+
	Ventricular septal defect	15	5	10		Microcephaly		+				Macrocephaly	+				+
	Truncus arteriosus	4	1	3		Heart defects	VSD, ASD	VSD, CoA	VSD, ASD	ASD			TOF		TOF	TOF	VSD, ASD	VSD
	Aortic arch anomalies	3	0	3		Palatal defects	Cleft lip, Cleft palate	VPI		Cleft palate		VPI	Cleft palate						VPI	Cleft palate
	Pulmonary atresia	3	0	3		Development delay ± cognitive impairment			Mild	Moderate	Moderate	Severe	Moderate				Mild
	Atrial septal defect	2	0	2		Psychiatric/Behavior		ADHD		ADHD	ADHD
	Patent ductus arteriosus	1	0	1		Hearing impairment				+	+	±	±
	Pulmonary stenosis	1	1	0		Growth delay						+					+	+
	Interrupted aortic arch	1	0	1		Hypotonia				+
	Bicuspid aortic valve	1	0	1		Hypocalcemia		+	+			+
	Other	4	2	2		Seizures		+	+			+		±					+
Palatal defects	Velopharyngeal incompetence	20	11	9		Immunodeficiency					+	+	+
	Dysphagia	8	2	6		Urogenital anomaly				RA, hypospadias	RA	HN		HN,RA
	Cleft Palate	5	1	4		Other				Auditory canal hypoplasia	Spastic tetraplegia	Cerebral atrophy, polydactyly	Spina bifida, polydactyly				CaL	CaL, hemangiomas	Progressive arthrosis
	Submucosal cleft palate	2	0	2
	Cleft lip and palate	1	1	0
Development delay ± cognitive impairment	Mild	14	6	8
	Moderate	8	3	5
	Severe	5	2	3
Psychiatric/Behavior problems	Attention deficit	7	5	2
	Autism-spectrum disorders	2	1	1
	Schizophrenia	1	1	0
Hearing impairment		5	3	2
Growth delay		18	5	13
Hypotonia		2	0	2
Hypocalcemia		21	10	11
Seizures		16	9	7
Immunodeficiency		21	10	11
Urogenital anomaly	Hydronephrosis	7	5	2
	Cryptorchidism	3	0	3
	Renal hypoplasia	2	1	1
	Multicystic dysplastic kidney	1	1	0
	Hypospadias	1	0	1
article [5]
del
case no	P38	P104	P115	P138	P146	P208	P39
del type	A-D	A-D	A-D	A-D	A-D	A-D	A-B
inheritance	De novo	De novo	De novo	maternal	De novo	De novo	-
Dysmorphism	+	+	+	+	+	+	+
Microcephaly	+		+
Heart defects	TOF	TOF	VSD, PD	Bicuspid aortic valve	TOF	TPAVD, PA, VSD	TOF
Palatal defects	velopharyngeal insufficiency		velopharyngeal insufficiency
Development delay ± intellectual disability	DD, mild ID	DD/low normal IQ	DD/low normal IQ		Speech delay/mild ID	DD/mild ID	DD/low normal IQ
Psychiatric/Behavior	anxiety disorder				neuropsychiatric problems		neuropsychiatric problems
Hearing impairment
Hypocalcemia	+	+		+	+	+
Immunodeficiency/ recurrent infections	+	+	+	+	+	+	+
Urogenital anomaly
Other	Recurrent bronchitis and otitis media, tonsillectomy,nasal speech, early teeth lost, small stature, kyphoscoliosis, block vertebrae, lower leg cramps,, juvenile cataract, autoimmune hypothyroidism,Obstipation, Gastro-oesophageal reflux , hypomagnesemia,dyslexia, vesicoureteral reflux, renal cyst	Arrythmia (radio frequent ablation), recurrent otitis media in childhood (Grommet tubes, adenotonsillectomy), inguinal hernia, scoliosis, mild kyphosis, thorax asymmetry, narrow shoulders, recurrent urinary infections, nephrolithiasis, nasal speech, learning difficulties	Right main bronchus stenosis, congenital lacrimal duct stenosis, many recurrent upper and lower airway infections until puberty, severe scoliosis, hernia diaphragm + severe GOR (fundoplication), inguinal hernia (operated), palatoschisis, thorax and hip deformity, learning difficulties, nasal speech, episodic hand tremor and foot paresthesia, small stature,	Recurrent lower and upper airway infections and otitis media, nasal speech, hypermetropy, astigmia, no developmental delay, normal kindergarten, and preschool,Severe obesity (due to diet failure), secondary hypertonia	Recurrent respiratory infection and otitis media, mastoiditis, cryptorchism (orchidopexy), severe scoliosis, thorax asymmetry (small right scapula), nasal speech, learning difficulties, special school	Thymus aplasia, many respiratory infections in small childhood, prolonged Candidiasis, small stature,Epidermal skin problems	Recurrent respiratory infections, learning difficulties, special school,

## Sheet: efficacy assessment
A-D+	A-E	B-D	C-D	D-E	DGCR8	TOP3B
Hypotelorism, Triangular face, Velocardiofacial syndrome, Conotruncal anomaly face syndrome, Short nose, Abnormal facial shape	Hypotelorism, Triangular face, Velocardiofacial syndrome, Conotruncal anomaly face syndrome, Short nose, Abnormal facial shape	Hypotelorism, Triangular face, Velocardiofacial syndrome, Short nose	Hypotelorism, Triangular face, Velocardiofacial syndrome, Short nose	Hypotelorism, Triangular face, Velocardiofacial syndrome, Short nose, Abnormal facial shape	Hypotelorism,Triangular face
Microcephaly-digital anomalies-intellectual disability syndrome, Microcephaly	Microcephaly-digital anomalies-intellectual disability syndrome, Microcephaly	Microcephaly-digital anomalies-intellectual disability syndrome	Microcephaly-digital anomalies-intellectual disability syndrome	Microcephaly-digital anomalies-intellectual disability syndrome,Microcephaly
Anomalous pulmonary venous return, Velocardiofacial syndrome, Tetralogy of Fallot, Recurrent metabolic encephalomyopathic crises-rhabdomyolysis-cardiac arrhythmia-intellectual disability syndrome, Cardiac arrhythmia, Conotruncal anomaly face syndrome, Cardiovascular phenotype, Heart malformation	Anomalous pulmonary venous return, Velocardiofacial syndrome, Tetralogy of Fallot, Recurrent metabolic encephalomyopathic crises-rhabdomyolysis-cardiac arrhythmia-intellectual disability syndrome, Cardiac arrhythmia, Conotruncal anomaly face syndrome, Cardiovascular phenotype, Heart malformation, Ventricular septal defect	Velocardiofacial syndrome, Cardiovascular phenotype	Velocardiofacial syndrome, Cardiovascular phenotype	Velocardiofacial syndrome, Cardiovascular phenotype, Heart malformation, Ventricular septal defect	Ventricular septal defect
Abnormal soft palate morphology, Velopharyngeal insufficiency, Hypernasal speech, High palate	Abnormal soft palate morphology, Velopharyngeal insufficiency, Hypernasal speech, High palate	Abnormal soft palate morphology, Velopharyngeal insufficiency, Hypernasal speech, High palate	Hypernasal speech, High palate	Hypernasal speech, High palate	Abnormal soft palate morphology, Velopharyngeal insufficiency, Hypernasal speech, High palate
Neurodevelopmental disorder, Delayed speech and language development, Microcephaly-digital anomalies-intellectual disability syndrome, Neurodevelopmental delay, Intellectual disability/intellectual disability, mild, Cldn5-related neurodevelopmental disorder, Recurrent metabolic encephalomyopathic crises-rhabdomyolysis-cardiac arrhythmia-intellectual disability syndrome, Specific learning disabili…	Neurodevelopmental disorder, Delayed speech and language development, Microcephaly-digital anomalies-intellectual disability syndrome, Neurodevelopmental delay, Intellectual disability/intellectual disability, mild, Cldn5-related neurodevelopmental disorder, Recurrent metabolic encephalomyopathic crises-rhabdomyolysis-cardiac arrhythmia-intellectual disability syndrome, Specific learning disabili…	Neurodevelopmental disorder, Delayed speech and language development, Microcephaly-digital anomalies-intellectual disability syndrome, Neurodevelopmental delay, Intellectual disability/intellectual disability, mild	Neurodevelopmental disorder, Delayed speech and language development, Microcephaly-digital anomalies-intellectual disability syndrome, Neurodevelopmental delay, Intellectual disability/intellectual disability, mild	Neurodevelopmental disorder, Delayed speech and language development, Microcephaly-digital anomalies-intellectual disability syndrome, Neurodevelopmental delay, Intellectual disability/intellectual disability, mild, Specific learning disability	Neurodevelopmental disorder, Delayed speech and language development, Microcephaly-digital anomalies-intellectual disability syndrome, Neurodevelopmental delay, Intellectual disability/intellectual disability, mild	Delayed speech and language development
Schizophrenia, Autism spectrum disorder, Autism, Attention deficit hyperactivity disorder, Atypical behavior	Schizophrenia, Autism spectrum disorder, Autism, Attention deficit hyperactivity disorder, Atypical behavior	Schizophrenia, Autism spectrum disorder, Autism, Attention deficit hyperactivity disorder, Atypical behavior	Schizophrenia, Autism spectrum disorder, Autism, Attention deficit hyperactivity disorder, Atypical behavior	Schizophrenia, Autism spectrum disorder, Autism, Attention deficit hyperactivity disorder, Atypical behavior	Schizophrenia, Autism spectrum disorder, Autism, Attention deficit hyperactivity disorder, Atypical behavior	Schizophrenia, Autism
Ear malformation	Ear malformation	Ear malformation	Ear malformation	Ear malformation	Ear malformation
Failure to thrive, Global developmental delay, Short stature	Failure to thrive, Global developmental delay, Short stature	Failure to thrive, Global developmental delay	Failure to thrive, Global developmental delay	Failure to thrive, Global developmental delay, Short stature	Failure to thrive, Global developmental delay
Generalized hypotonia	Generalized hypotonia	Generalized hypotonia	Generalized hypotonia	Generalized hypotonia	Generalized hypotonia
-	-	-	-	-	-	-
Epilepsy, Seizure	Epilepsy, Seizure	Epilepsy	Epilepsy	Epilepsy
Immunodeficiency 51, Decreased total leukocyte count, Inherited immunodeficiency diseases, Gastrointestinal defects and immunodeficiency syndrome 2	Immunodeficiency 51, Decreased total leukocyte count, Inherited immunodeficiency diseases, Gastrointestinal defects and immunodeficiency syndrome 2	Decreased total leukocyte count, Inherited immunodeficiency diseases, Gastrointestinal defects and immunodeficiency syndrome 2	Decreased total leukocyte count, Inherited immunodeficiency diseases, Gastrointestinal defects and immunodeficiency syndrome 2	Decreased total leukocyte count, Inherited immunodeficiency diseases	Decreased total leukocyte count, Inherited immunodeficiency diseases
Cryptorchidism, Hydronephrosis	Cryptorchidism, Hydronephrosis	Cryptorchidism, Hydronephrosis	Cryptorchidism, Hydronephrosis	Cryptorchidism, Hydronephrosis	Cryptorchidism
-	Spastic paraplegia 84,autosomal recessive	-	-	-
