# Supplementary material for: Genetic Mapping of the 22q11.2 Deletion Syndrome (DiGeorge Syndrome) Microdeletion Types Revealed Novel Candidate Breakpoints
Source: Genes (Basel). 2026 Feb 22;17(2):248. doi: 10.3390/genes17020248 (PMC12940653; doi:10.3390/genes17020248)
Supplement: Supplementary file 1 [file genes-17-00248-s001.zip › Supplementary Dataset S5.xlsx]

## Sheet: genomic elements
Region	type		CONTENT
			CESRR-del type	protein coding	non coding	pseudogenes	miRNA	snRNA	snoRNA	immunoglobulin gene	count	count repeat
CESRR			CESRR-A	28	22	68	2	2	0	0	122	122
LOC112268290	pseudo		CESRR-B	56	36	80	8	2	2	0	184	184
LOC124905168	snRNA		CESRR-C	61	41	95	8	2	2	0	209	209
ZNF72BP	pseudo		CESRR-D	75	51	114	9	2	2	0	253	253
BNIP3P2	pseudo		CESRR-E	90	59	157	11	2	2	21	342	342
YME1L1P1	pseudo		CESRR-F	98	73	189	13	3	2	48	426	426
OR11H1	protein coding		CESRR-G	117	78	201	13	3	2	48	462	462
LOC124905151	pseudo		CESRR-H	123	81	205	13	3	2	48	475	475	(Sum)
ARHGAP42P3	pseudo
LOC100420175	pseudo		A- del type	protein coding	non coding	pseudogenes	miRNA	snRNA	snoRNA	immunoglobulin gene	count	count repeat
USP10P3	pseudo		A-B	39	23	23	6	0	2	0	93	93
SSBP3P3	pseudo		A-C	44	28	38	6	0	2	0	118	118
LOC100422530	pseudo		A-D	58	38	57	7	0	2	0	162	162
NEK2P2	pseudo		A-E	73	46	100	9	0	2	21	251	251
NF1P6	pseudo		A-F	81	60	132	11	1	2	48	335	335
LOC124905152	pseudo		A-G	100	65	144	11	1	2	48	371	371
LOC124905152	pseudo		A-H	106	68	148	11	1	2	48	384	384
POTEH	protein coding
POTEH-AS1	nc			content
RNU6-816P	pseudo		B- del type	protein coding	non coding	pseudogenes	miRNA	snRNA	snoRNA	immunoglobulin gene	count	count repeat
PSLNR	nc		B-C	9	10	17	1	0	0	0	37	37
GRAMD4P2	pseudo		B-D	23	20	36	2	0	0	0	81	81
DUXAP8	pseudo		B-E	38	28	79	4	0	0	21	170	170
BMS1P22	pseudo		B-F	46	42	111	6	1	0	48	254	254
NBEAP3	pseudo		B-G	65	47	123	6	1	0	48	290	290
TOMM40P2	pseudo		B-H	71	50	127	6	1	0	48	303	303
LOC644525	pseudo
LOC100421685	pseudo			content
LOC100292922	pseudo		C- del type	protein coding	non coding	pseudogenes	miRNA	snRNA	snoRNA	immunoglobulin gene	count	count repeat
LOC124905169	snRNA		C-D	15	11	23	1	0	0	0	50	50
ZNF72AP	pseudo		C-E	30	19	66	3	0	0	21	139	139
ABCD1P4	pseudo		C-F	38	33	98	5	1	0	48	223	223
PABPC1P9	pseudo		C-G	57	38	110	5	1	0	48	259	259
SLC9B1P4	pseudo		C-H	63	41	114	5	1	0	48	272	272
ACTR3BP6	pseudo
CHEK2P4	pseudo			content
LOC100422375	pseudo		D- del type	protein coding	non coding	pseudogenes	miRNA	snRNA	snoRNA	immunoglobulin gene	count	count repeat
KCNMB3P1	pseudo		D-E	25	17	61	3	0	0	21	127	127
CCT8L2	protein coding		D-F	33	31	93	5	1	0	48	211	211
FABP5P11	pseudo		D-G	52	36	105	5	1	0	48	247	247
TPTEP1	pseudo		D-H	58	39	109	5	1	0	48	260	260
SLC25A15P5	pseudo
PARP4P3	pseudo			content
ANKRD62P1-PARP4P3	pseudo		E- del type	protein coding	non coding	pseudogenes	miRNA	snRNA	snoRNA	immunoglobulin gene	count	count repeat
ANKRD62P1	pseudo		E-F	9	14	35	2	1	0	27	88	88
LINC01665	nc		E-G	28	19	47	2	1	0	27	124	124
XKR3	protein coding		E-H	34	22	51	2	1	0	27	137	137
HSFY1P1	pseudo
GPM6BP3	pseudo			content
ZNF402P	pseudo		F- del type	protein coding	non coding	pseudogenes	miRNA	snRNA	snoRNA	immunoglobulin gene	count	count repeat
MTND1P17	pseudo		F-G	22	14	20	0	0	0	0	56	56
IGKV2OR22-4	pseudo		F-H	28	17	24	0	0	0	0	69	69
IGKV2OR22-3	pseudo
IGKV3OR22-2	pseudo			content
IGKV1OR22-1	pseudo		G- del type	protein coding	non coding	pseudogenes	miRNA	snRNA	snoRNA	immunoglobulin gene	count	count repeat
GAB4	protein coding		G-H	8	4	8	0	0	0	0	20	20
IL9RP6	pseudo
VN1R9P	pseudo			content
CECR7	nc		sections	protein coding	non coding	pseudogenes	miRNA	snRNA	snoRNA	immunoglobulin gene	count
IL17RA	protein coding		CESRR-A	28	22	68	2	2	0	0	122
RPL31P62	pseudo		A-B	39	23	23	6	0	2	0	93
TMEM121B	protein coding		B-C	9	10	17	1	0	0	0	37
LINC01664	nc		C-D	15	11	23	1	0	0	0	50
HDHD5	protein coding		D-E	25	17	61	3	0	0	21	127
HDHD5-AS1	nc		E-F	9	14	35	2	1	0	27	88
ADA2	protein coding		F-G	22	14	20	0	0	0	0	56
RPL32P5	pseudo		G-H	8	4	8	0	0	0	0	20
LOC107985573	nc			19.375	14.375	31.875	1.875	0.375	0.25	6
FAM32BP	pseudo
CECR3	nc		LCR22 content
RN7SL843P	pseudo		locus	protein coding	non coding	pseudogenes	miRNA	snRNA	snoRNA	immunoglobulin gene	count	count repeat
CECR2	protein coding		CESRR	5	3	47	0	2	0	0	57	57
TERF2IPP1	pseudo		LCR22A	11	9	11	0	0	0	0	31	31
CLCP1	pseudo		LCR22B	4	5	2	1	0	0	0	12	12
DNAJA1P6	pseudo		LCR22C	1	1	4	0	0	0	0	6	6
SLC25A18	protein coding		LCR22D	10	9	18	1	0	0	0	38	38
LOC105372850	nc		LCR22E	1	0	3	0	0	0	0	4	4
LOC101929372	nc		LCR22F	3	9	8	0	0	0	0	20	20
ATP6V1E1	protein coding		LCR22G	2	1	4	0	0	0	0	7	7
BCL2L13	protein coding		LCR22H	1	1	4	0	0	0	0	6	6
LOC124905160	pseudo
BID	protein coding
MIR3198-1	miRNA
LINC00528	nc
MICAL3	protein coding
MIR648	miRNA
RHEBP3	pseudo
LINC01634	nc
LOC124908404	nc
PEX26	protein coding
ARL2BPP10	pseudo
TUBA8	protein coding
USP18	protein coding
LCRA
FAM230D	nc
LOC105372858	nc
LOC101060852	pseudo
LOC105379518	nc
FAM230F	nc
FAM230E	nc
LOC128966677	protein coding
LOC102724751	pseudo
LOC128966641	protein coding
LOC128966646	pseudo
GGTLC5P	pseudo
GGTLC3	protein coding
FAM247B	nc
LOC128966590	protein coding
LOC128966691	protein coding
PPP1R26P4	pseudo
FAM230J	nc
GGT3P	pseudo
E2F6P1	pseudo
POM121L15P	pseudo
LOC102724728	pseudo
BCRP7	pseudo
LOC128966596	protein coding
LOC128966692	protein coding
DGCR6	protein coding
PRODH	protein coding
LOC122455341	nc
DGCR5	nc
FAM246C	protein coding
CA15P1	pseudo
DGCR2	protein coding
DGCR11	nc
RPL28P6	pseudo
TSSK1A	pseudo
ESS2 (DGCR14)	protein coding
TSSK2	protein coding
GSC2	protein coding
LINC01311	nc
SLC25A1	protein coding
CLTCL1	protein coding
LOC112268289	nc
RPL34P35	pseudo
LOC124900485	snoRNA
DVL1P1	pseudo
KRT18P62	pseudo
LOC105372859	nc
HIRA	protein coding
RN7SL168P	pseudo
MRPL40	protein coding
C22orf39	protein coding
UFD1-AS1	nc
UFD1 (UFD1L)	protein coding
CDC45	protein coding
CLDN5	protein coding
LINC00895	nc
LOC100129254	pseudo
LOC100420103	pseudo
SEPTIN5 (SEPT5)	protein coding
SEPT5-GP1BB	nc
GP1BB	protein coding
LOC105372861	nc
TBX1	protein coding
GNB1L	protein coding
RPL7AP70	pseudo
RTL10 (C22orf29)	protein coding
TXNRD2	protein coding
RPL8P5	pseudo
COMT	protein coding
MIR4761	miRNA
ARVCF	protein coding
LOC124905082	nc
TANGO2	protein coding
MIR185	miRNA
DGCR8	protein coding
MIR3618	miRNA
MIR1306	miRNA
TRMT2A	protein coding
MIR6816	miRNA
RANBP1	protein coding
SNORA77B	snoRNA
ZDHHC8	protein coding
LCRB
CCDC188	protein coding
LINC02891	nc
LOC105372862	nc
LINC00896	nc
LOC105372863	nc
RTN4R	protein coding
MIR1286	miRNA
PRODHLP	pseudo
DGCR6L	protein coding
FAM230G	nc
USP41P	pseudo
ZNF74	protein coding
RNU6-225P	pseudo
SCARF2	protein coding
LOC107985588	nc
KLHL22	protein coding
KLHL12P1	pseudo
LOC124905085	nc
RNY1P9	pseudo
RN7SL812P	pseudo
KRT18P5	pseudo
LOC101928824	nc
LOC124908407	pseudo
MED15	protein coding
LOC124905084	nc
CCDC74BP1	pseudo
SMPD4P1	pseudo
IGLL4P	pseudo
LOC100421121	pseudo
SLC9A3P2	pseudo
LCRC
ABHD17AP4	pseudo
POM121L4P	pseudo
BCRP5	pseudo
LOC107985584	nc
TMEM191A	pseudo
PI4KA	protein coding
SERPIND1	protein coding
SNAP29	protein coding
CRKL	protein coding
LOC124905167	pseudo
LINC01637	nc
AIFM3	protein coding
LCRD
LZTR1	protein coding
THAP7	protein coding
THAP7-AS1	nc
TUBA3FP	pseudo
P2RX6	protein coding
SLC7A4	protein coding
MIR649	miRNA
P2RX6P	pseudo
LRRC74B	protein coding
TUBA3GP	pseudo
LOC112268300	pseudo
BCRP2	pseudo
LOC124908411	nc
LOC124908409	protein coding
E2F6P2	pseudo
FAM230B	nc
FAM247A	nc
GGT2P	pseudo
E2F6P3	pseudo
POM121L8P	pseudo
BCRP6	pseudo
FAM230H	nc
PPP1R26P5	pseudo
LINC01651	nc
CA15P3	pseudo
FAM246A	protein coding
SUSD2P1	pseudo
RIMBP3	protein coding
RN7SKP131	pseudo
LOC124900484	nc
LOC124905173	nc
LOC124905165	pseudo
PI4KAP2	pseudo
LOC124908412	nc
TMEM191C	protein coding
LOC124908410	pseudo
HIC2	protein coding
LOC124905164	pseudo
LOC124905172	nc
LOC124900483	nc
RIMBP3B	protein coding
RN7SKP63	pseudo
UBE2L3	protein coding
YDJC	protein coding
CCDC116	protein coding
SDF2L1	protein coding
LOC107985532	pseudo
MIR301B	miRNA
MIR130B	miRNA
PPIL2	protein coding
YPEL1	protein coding
RN7SL280P	pseudo
MAPK1	protein coding
RNA5SP493	pseudo
MPPE1P2	pseudo
PPM1F	protein coding
PPM1F-AS1	nc
TOP3B	protein coding
PRAMENP	pseudo
IGL
IGLVI-70	pseudo
IGLV4-69	immunoglobulin gene
IGLVI-68	pseudo
IGLV10-67	pseudo
IGLVIV-66-1	pseudo
IGLVV-66	pseudo
IGLVIV-65	pseudo
IGLVIV-64	pseudo
IGLVI-63	pseudo
IGLV1-62	pseudo
LOC102724653	nc
IGLV8-61	immunoglobulin gene
LOC100736408	pseudo
ABHD17AP5	pseudo
IGLV4-60	immunoglobulin gene
SOCS2P2	pseudo
IGLVIV-59	pseudo
IGLVV-58	pseudo
BMP6P1	pseudo
IGLV6-57	immunoglobulin gene
IGLVI-56	pseudo
IGLV11-55	immunoglobulin gene
LOC100419915	pseudo
IGLV10-54	immunoglobulin gene
IGLVIV-53	pseudo
TOP3BP1	pseudo
LOC100533679	pseudo
VPREB1	protein coding
LOC124905087	nc
LOC105372952	nc
BMS1P20	pseudo
IGLV5-52	immunoglobulin gene
IGLV1-51	immunoglobulin gene
IGLV1-50	immunoglobulin gene
ASH2LP3	pseudo
IGLV9-49	immunoglobulin gene
IGLV5-48	immunoglobulin gene
IGLV1-47	immunoglobulin gene
ASH2LP2	pseudo
IGLV7-46	immunoglobulin gene
IGLV5-45	immunoglobulin gene
IGLV1-44	immunoglobulin gene
IGLV7-43	immunoglobulin gene
IGLVI-42	pseudo
IGLVVII-41-1	pseudo
LOC101929255	nc
IGLV1-41	pseudo
IGLV1-40	immunoglobulin gene
ASH2LP1	pseudo
IGLVI-38	pseudo
IGLV5-37	immunoglobulin gene
IGLV1-36	immunoglobulin gene
ASH2LP4	pseudo
IGLV7-35	pseudo
ZNF280B	protein coding
ZNF280A	protein coding
LOC124905161	pseudo
PRAME	protein coding
LL22NC03-63E9.3	nc
IGLV2-34	pseudo
IGLV2-33	immunoglobulin gene
IGLV3-32	immunoglobulin gene
IGLV3-31	pseudo
IGLV3-30	pseudo
LCRE
BCRP4	pseudo
POM121L1P	pseudo
GGTLC2	protein coding
LOC129026	pseudo
IGLV3-29	pseudo
IGLV2-28	pseudo
IGLV3-27	immunoglobulin gene
IGLV3-26	pseudo
IGLVVI-25-1	pseudo
IGLV3-25	immunoglobulin gene
LOC112267890	nc
IGLV3-24	pseudo
LL22NC03-102D1.18	nc
IGLV2-23	immunoglobulin gene
IGLVVI-22-1	pseudo
IGLV3-22	immunoglobulin gene
IGLV3-21	immunoglobulin gene
IGLVI-20	pseudo
IGLV3-19	immunoglobulin gene
IGLV2-18	immunoglobulin gene
IGLV3-17	pseudo
IGLV3-16	immunoglobulin gene
IGLV3-15	pseudo
IGLV2-14	immunoglobulin gene
IGLV3-13	pseudo
IGLV3-12	immunoglobulin gene
LOC100420967	pseudo
IGLV2-11	immunoglobulin gene
IGLV3-10	immunoglobulin gene
IGLV3-9	immunoglobulin gene
LOC105372948	nc
MIR650	miRNA
IGLV2-8	immunoglobulin gene
IGLV3-7	pseudo
IGLV3-6	pseudo
IGLV2-5	pseudo
IGLV3-4	pseudo
IGLV4-3	immunoglobulin gene
IGLV3-2	pseudo
LOC102724638	nc
IGLV3-1	immunoglobulin gene
MIR5571	miRNA
IGLL5	protein coding
IGLJ1	immunoglobulin gene
IGLC1	immunoglobulin gene
IGLJ2	immunoglobulin gene
IGLC2	immunoglobulin gene
IGLJ3	immunoglobulin gene
IGLC3	immunoglobulin gene
IGLJ4	immunoglobulin gene
IGLC4	pseudo
IGLJ5	immunoglobulin gene
IGLC5	pseudo
IGLJ6	immunoglobulin gene
IGLC6	pseudo
LOC105372947	nc
IGLJ7	immunoglobulin gene
IGLC7	immunoglobulin gene
ATP5PFP2	pseudo
RSPH14	protein coding
GNAZ	protein coding
RN7SL6P	pseudo
LOC124905170	snRNA
RAB36	protein coding
BCRP8	pseudo
BCR	protein coding
RN7SL263P	pseudo
FBXW4P1	pseudo
LOC107985554	nc
LCRF
POM121L11P	pseudo
RPS10P30	pseudo
LINC02556	nc
CES5AP1	pseudo
ZDHHC8BP	pseudo
CCDC188BP	pseudo
LINC01659	nc
FAM230I	nc
LOC124905361	nc
LINC02557	nc
LOC648771	pseudo
LOC107985580	nc
LOC124900476	protein coding
PCAT14	nc
LOC105372957	nc
IGLL1	protein coding
DRICH1	protein coding
GUSBP11	pseudo
ASLP1	pseudo
RGL4	protein coding
ZNF70	protein coding
VPREB3	protein coding
C22orf15	protein coding
CHCHD10	protein coding
LOC107985577	nc
MMP11	protein coding
SMARCB1	protein coding
DERL3	protein coding
SLC2A11	protein coding
RN7SL268P	pseudo
MIF-AS1	nc
MIF	protein coding
DDTL	protein coding
KLHL5P1	pseudo
DDT	protein coding
LOC128966701	pseudo
GSTT2	protein coding
GSTT4	protein coding
MTND1P13	pseudo
EIF4EBP1P2	pseudo
LOC100420769	pseudo
LOC391322	pseudo
GSTT1-AS1	nc
GSTT1	protein coding
GSTTP2	pseudo
LOC105372959	nc
CABIN1	protein coding
SUSD2	protein coding
GGT5	protein coding
LCRG
GGTLC4P	pseudo
POM121L9P	pseudo
BCRP1	pseudo
RPS10P29	pseudo
SPECC1L-ADORA2A	nc
SPECC1L	protein coding
LOC105372960	nc
ADORA2A	protein coding
ADORA2A-AS1	nc
UPB1	protein coding
GUCD1	protein coding
SNRPD3	protein coding
GGT1	protein coding
LRRC75B	protein coding
LCRH
BCRP3	pseudo
POM121L10P	pseudo
ARL5AP4	pseudo
ACTR2P1	pseudo
LOC105372962	nc
CRIP1P4
PIWIL3
TOP1P2

## Sheet: genomic element groups
functional elements	category	locus	subgroup	group
ZNF72BP	pseudo	CESRR	Zinc finger protein pseudogenes	Zinc fingers C2H2-type and zinc finger pseudogenes
ZNF72AP	pseudo
ZNF402P	pseudo
ZNF74	protein coding	IR3	Zinc fingers C2H2-type
ZNF280B	protein coding	IR5
ZNF280A	protein coding
ZNF70	protein coding	IR7
HIC2	protein coding	LCR22D
USP10P3	pseudo	CESRR	USP10 pseudogene 3	USP and USP10 pseudogene
USP18	protein coding	LCR22A	Ubiquitin specific peptidases (USP)
USP41P	pseudo	LCR22B
RNU6-816P	pseudo	CESRR		RNA, U6 small nuclear pseudogenes
RNU6-225P	pseudo	IR3
DUXAP8	pseudo	CESRR		PRD class homeoboxes and pseudogenes
GSC2	protein coding	IR2
BMS1P22	pseudo	CESRR		BMS1 pseudogenes
BMS1P20	pseudo	IR5
SLC9B1P4	pseudo	CESRR	solute carrier family 9 pseudogene	Solute carrier families (SLC) and pseudogenes
SLC25A15P5	pseudo	CESRR	Solute carrier family 25 (SLC25) and pseudogene
SLC25A18	protein coding	IR1
SLC25A1	protein coding	IR2
SLC9A3P2	pseudo	IR3	solute carrier family 9 pseudogene
SLC7A4	protein coding	LCR22D	Solute carrier family 7 (SLC7)
SLC2A11	protein coding	IR7	Solute carrier family 2 (SLC2)
ACTR3BP6	pseudo	CESRR		actin related protein pseudogenes
ACTR2P1	pseudo	LCR22H
MTND1P17	pseudo	CESRR		MT-ND1 pseudogenes
MTND1P13	pseudo	IR7
IGKV2OR22-4	pseudo	CESRR		Immunoglobulin kappa (IGK) orphons
IGKV2OR22-3	pseudo
IGKV3OR22-2	pseudo
IGKV1OR22-1	pseudo
GAB4	protein coding	CESRR		Pleckstrin homology domain containing (PLEKH)
BCR	protein coding	IR6
CECR7	nc	IR1		cat eye syndrome chromosome region candidates
CECR3	nc
CECR2	protein coding		Bromodomain containing, CERF complex
PSLNR	nc	CESRR		Long non-coding RNAs with non-systematic symbols
CECR7	nc	IR1
CECR3	nc
DGCR5	nc	LCR22A
DGCR11	nc	IR2
PCAT14	nc	LCR22F
RPL31P62	pseudo	IR1		ribosomal protein pseudogenes
RPL32P5	pseudo
RPL28P6	pseudo	IR2
RPL34P35	pseudo
RPL7AP70	pseudo
RPL8P5	pseudo
TMEM121B	protein coding	IR1		transmembrane proteins
TMEM191A	pseudo	LCR22C
TMEM191C	protein coding	LCR22D
FAM32BP	pseudo	IR1	fam32 pseudogene	Long non-coding RNAs with FAM root symbol (FAM)
FAM230D	nc	LCR22A	Family with sequence similarity 230 (FAM230)
FAM230F	nc
FAM230E	nc
FAM247B	nc		family with sequence similarity 247
FAM230J	nc		Family with sequence similarity 230 (FAM230)
FAM246C	protein coding		family with sequence similarity 246
FAM230G	nc	LCR22B	Family with sequence similarity 230 (FAM230)
FAM230B	nc	LCR22D
FAM247A	nc		family with sequence similarity 247
FAM230H	nc		Family with sequence similarity 230 (FAM230)
FAM246A	protein coding		family with sequence similarity 246
FAM230I	nc	LCR22F	Family with sequence similarity 230 (FAM230)
RN7SL843P	pseudo	IR1		RNA, 7SL, cytoplasmic pseudogenes
RN7SL168P	pseudo	IR2
RN7SL812P	pseudo	IR3
RN7SL280P	pseudo	IR5
RN7SL6P	pseudo	IR6
RN7SL263P	pseudo
RN7SL268P	pseudo	IR7
RN7SKP131	pseudo	LCR22D		RN7SK pseudogenes
RN7SKP63	pseudo	IR5
BID	protein coding	IR1		BCL2 homology region 3 (BH3) only
RTL10	protein coding	IR2
BID	protein coding	IR1		MicroRNA protein coding host genes
MICAL3	protein coding
TANGO2	protein coding	IR2
TRMT2A	protein coding
COMT	protein coding
DGCR8	protein coding
RTN4R	protein coding	LCR22B
MICAL3	protein coding	IR1		Flavoproteins
PRODH	protein coding	LCR22A
TXNRD2	protein coding	IR2
MIR648	miRNA	IR1		MicroRNAs (MIR)
MIR3198-1	miRNA		MicroRNA MIR3198 family (MIR3198)
MIR4761	miRNA	IR2
MIR185	miRNA
MIR3618	miRNA
MIR1306	miRNA
MIR6816	miRNA
MIR1286	miRNA	LCR22B
MIR649	miRNA	LCR22D
MIR301B	miRNA		MicroRNA MIR130 family
MIR130B	miRNA
MIR650	miRNA	IR6
MIR5571	miRNA
TUBA8	protein coding	IR1		Tubulins (TUB)
TUBA3FP	pseudo	LCR22D
TUBA3GP	pseudo
GGTLC5P	pseudo	LCR22A		Gamma-glutamyltransferases (GGT)
GGTLC3	protein coding
GGT3P	pseudo
GGTLC2	protein coding	LCR22E
GGTLC4P	pseudo
GGT2P	pseudo	LCR22D
GGT5	protein coding	LCR22G
GGT1	protein coding	LCR22H
PPP1R26P4	pseudo	LCR22A		protein phosphatase 1 regulatory subunit 26 pseudogenes
PPP1R26P5	pseudo	LCR22D
E2F6P1	pseudo	LCR22A		E2F transcription factor 6 pseudogenes
E2F6P2	pseudo	LCR22D
E2F6P3	pseudo
POM121L15P	pseudo	LCR22A		POM121 transmembrane nucleoporin like pseudogenes
POM121L4P	pseudo	LCR22C
POM121L8P	pseudo	LCR22D
POM121L1P	pseudo	LCR22E
POM121L11P	pseudo	LCR22F
POM121L9P	pseudo	LCR22G
POM121L10P	pseudo	LCR22H
BCRP7	pseudo	LCR22A		BCR pseudogenes
BCRP5	pseudo	LCR22C
BCRP2	pseudo	LCR22D
BCRP6	pseudo
BCRP4	pseudo	LCR22E
BCRP8	pseudo	IR6
BCRP1	pseudo	LCR22G
BCRP3	pseudo	LCR22H
DGCR6	protein coding	LCR22A		DiGeorge syndrome critical region genes
DGCR5	nc
DGCR2	protein coding	IR2
DGCR11	nc
DGCR8	protein coding
DGCR6L	protein coding	LCR22B
CA15P1	pseudo	LCR22A		Carbonic anhydrases (CA)
CA15P3	pseudo	LCR22D
CA15P1	pseudo	LCR22A		Unitary pseudogenes
CA15P3	pseudo	LCR22D
TSSK1A	pseudo	IR2
TSSK1A	pseudo	IR2		Testis specific serine kinase family (TSSK)
TSSK2	protein coding
KRT18P62	pseudo	IR2		keratin 18 pseudogenes
KRT18P5	pseudo	IR3
HIRA	protein coding	IR2		WD repeat domain containing (WDR)
GNB1L	protein coding
HIRA	protein coding	IR2		HIRA histone chaperone complex subunits
CABIN1	protein coding	IR7
C22orf39	protein coding	IR2		chromosome 22 open reading frame
C22orf15	protein coding	IR7
ARVCF	protein coding	IR2		Armadillo like helical domain containing (ARMH)
PI4KA	protein coding	LCR22C
RSPH14	protein coding	IR6
ZDHHC8	protein coding	LCR22B	Zinc fingers DHHC-type (ZDHHC)	ZDHHC and ZDHHC8B pseudogene
ZDHHC8BP	pseudo	LCR22F	ZDHHC8B pseudogene
CCDC188	protein coding	LCR22B	coiled-coil domain containing 188	coiled-coil domain containing and pseudogenes
CCDC74BP1	pseudo	IR3	coiled-coil domain containing 74B pseudogene 1
CCDC116	protein coding	IR5	coiled-coil domain containing 116
CCDC188BP	pseudo	LCR22F	coiled-coil domain containing 188B, pseudogene
PRODH	protein coding	LCR22A	proline dehydrogenase 1	proline dehydrogenase
PRODHLP	pseudo	LCR22B	proline dehydrogenase like, pseudogene
KLHL22	protein coding	IR3	kelch like family member 22	kelch like family member and pseudogenes
KLHL12P1	pseudo		KLHL12 pseudogene 1
KLHL5P1	pseudo	IR7	KLHL5 pseudogene 1
KLHL22	protein coding	IR3		BTB domain containing (BTBD)
HIC2	protein coding	LCR22D
LZTR1	protein coding
IGLL4P	pseudo	IR3	immunoglobulin lambda like polypeptide 4 pseudogene	immunoglobulin lambda like polypeptides and pseudogene
IGLL5	protein coding	IR6	C1-set domain containing
IGLL1	protein coding	LCR22F
ABHD17AP4	pseudo	LCR22C		ABHD17A pseudogenes
ABHD17AP5	pseudo	IR5
PI4KA	protein coding	LCR22C		phosphatidylinositol 4-kinase alpha and pseudogene
PI4KAP2	pseudo	LCR22D
P2RX6	protein coding	LCR22D		purinergic receptor P2X 6 and pseudogene
P2RX6P	pseudo
LRRC74B	protein coding	LCR22D	leucine rich repeat containing 74B	LRRs
LRRC75B	protein coding	IR8	leucine rich repeat containing 75B
SUSD2P1	pseudo	LCR22D		sushi domain containing 2 and pseudogene
SUSD2	protein coding	IR7
RIMBP3	protein coding	LCR22D		RIMS binding proteins
RIMBP3B	protein coding	IR5
TOP3B	protein coding	IR5		DNA topoisomerase III beta and pseudogene
TOP3BP1	pseudo
PRAMENP	pseudo	IR5		PRAME family (PRAMEF)
PRAME	protein coding
IGLVI-70	pseudo	IR5		Immunoglobulin lambda locus at 22q11.2 (IGL)
IGLV4-69	immunoglobulin gene
IGLVI-68	pseudo
IGLV10-67	pseudo
IGLVIV-66-1	pseudo
IGLVV-66	pseudo
IGLVIV-65	pseudo
IGLVIV-64	pseudo
IGLVI-63	pseudo
IGLV1-62	pseudo
IGLV8-61	immunoglobulin gene
IGLV4-60	immunoglobulin gene
IGLVIV-59	pseudo
IGLVV-58	pseudo
IGLV6-57	immunoglobulin gene
IGLVI-56	pseudo
IGLV11-55	immunoglobulin gene
IGLV10-54	immunoglobulin gene
IGLVIV-53	pseudo
IGLV5-52	immunoglobulin gene
IGLV1-51	immunoglobulin gene
IGLV1-50	immunoglobulin gene
IGLV9-49	immunoglobulin gene
IGLV5-48	immunoglobulin gene
IGLV1-47	immunoglobulin gene
IGLV7-46	immunoglobulin gene
IGLV5-45	immunoglobulin gene
IGLV1-44	immunoglobulin gene
IGLV7-43	immunoglobulin gene
IGLVI-42	pseudo
IGLVVII-41-1	pseudo
IGLV1-41	pseudo
IGLV1-40	immunoglobulin gene
IGLVI-38	pseudo
IGLV5-37	immunoglobulin gene
IGLV1-36	immunoglobulin gene
IGLV7-35	pseudo
IGLV2-34	pseudo
IGLV2-33	immunoglobulin gene
IGLV3-32	immunoglobulin gene
IGLV3-31	pseudo
IGLV3-30	pseudo
IGLV3-29	pseudo	IR6
IGLV2-28	pseudo
IGLV3-27	immunoglobulin gene
IGLV3-26	pseudo
IGLVVI-25-1	pseudo
IGLV3-25	immunoglobulin gene
IGLV3-24	pseudo
IGLV2-23	immunoglobulin gene
IGLVVI-22-1	pseudo
IGLV3-22	immunoglobulin gene
IGLV3-21	immunoglobulin gene
IGLVI-20	pseudo
IGLV3-19	immunoglobulin gene
IGLV2-18	immunoglobulin gene
IGLV3-17	pseudo
IGLV3-16	immunoglobulin gene
IGLV3-15	pseudo
IGLV2-14	immunoglobulin gene
IGLV3-13	pseudo
IGLV3-12	immunoglobulin gene
IGLV2-11	immunoglobulin gene
IGLV3-10	immunoglobulin gene
IGLV3-9	immunoglobulin gene
IGLV2-8	immunoglobulin gene
IGLV3-7	pseudo
IGLV3-6	pseudo
IGLV2-5	pseudo
IGLV3-4	pseudo
IGLV4-3	immunoglobulin gene
IGLV3-2	pseudo
IGLV3-1	immunoglobulin gene
IGLJ1	immunoglobulin gene
IGLC1	immunoglobulin gene
IGLJ2	immunoglobulin gene
IGLC2	immunoglobulin gene
IGLJ3	immunoglobulin gene
IGLC3	immunoglobulin gene
IGLJ4	immunoglobulin gene
IGLC4	pseudo
IGLJ5	immunoglobulin gene
IGLC5	pseudo
IGLJ6	immunoglobulin gene
IGLC6	pseudo
IGLJ7	immunoglobulin gene
IGLC7	immunoglobulin gene
VPREB1	protein coding	IR5		V-set domain containing
VPREB3	protein coding	IR7
VPREB1	protein coding	IR5		CD molecules (CD)
GP1BB	protein coding	IR2
IGLL1	protein coding	LCR22F
IL17RA	protein coding	IR1
ASH2LP3	pseudo	IR5		ASH2L pseudogenes
ASH2LP2	pseudo
ASH2LP1	pseudo
ASH2LP4	pseudo
RPS10P30	pseudo	LCR22F		ribosomal protein S10 pseudogenes
RPS10P29	pseudo	LCR22G
DDTL	protein coding	IR7		D-dopachrome tautomerase (LIKE)
DDT	protein coding
GSTT2	protein coding	IR7	Soluble glutathione S-transferases (GST)	GSTs and pseudogene
GSTT4	protein coding
GSTT1	protein coding
GSTTP2	pseudo		glutathione S-transferase theta pseudogene 2
POTEH-AS1	nc	CESRR		Antisense RNAs
HDHD5-AS1	nc	IR1
UFD1-AS1	nc	IR2
THAP7-AS1	nc	LCR22D
PPM1F-AS1	nc	IR5
GSTT1-AS1	nc	IR7
MIF-AS1	nc
ADORA2A-AS1	nc	IR8
LINC01665	nc	CESRR		Long intergenic non-protein coding RNAs (LINC)
LINC01664	nc	IR1
LINC00528	nc
LINC01634	nc
LINC01311	nc	IR2
LINC00895	nc
LINC02891	nc	LCR22B
LINC00896	nc
LINC01637	nc	IR4
LINC01651	nc	LCR22D
LINC02556	nc	LCR22F
LINC01659	nc
LINC02557	nc

## Sheet: groups visualisation
	22q11.2 Segments
groups and subgroups	CESRR	IR1	LCR22A	IR2	LCR22B	IR3	LCR22C	IR4	LCR22D	IR5	LCR22E	IR6	LCR22F	IR7	LCR22G	IR8	LCR22H	total segments	total elements			Legend
Zinc fingers C2H2-type and zinc finger pseudogenes	x					x			x	x				x				5	8			groups
Zinc fingers C2H2-type						x			x	x				x				4	4			subgroups
Zinc finger protein pseudogenes	x																	1	3			recognised breakpoints
USP and USP10 pseudogene	x		x		x													3	3			groups of interest 1*
RNA, U6 small nuclear pseudogenes	x					x												2	2			groups of interest 2**
PRD class homeoboxes and pseudogenes	x			x														2	2
BMS1 pseudogenes	x									x								2	2
Solute carrier families (SLC) and pseudogenes	x	x		x		x			x					x				6	7			* groups with a span of 4-7 or more segments
Solute carrier family 25 (SLC25) and pseudogene	x	x		x														3	3			** groups exlcusive to LCR22A and LCR22D
solute carrier family 9 pseudogenes	x																	1	2
Solute carrier family 7 (SLC7)									x									1	1
Solute carrier family 2 (SLC2)														x				1	1
Actin related protein (ACTR) pseudogenes	x																x	2	2
MT-ND1 pseudogenes	x													x				2	2
Immunoglobulin kappa (IGK) orphons	x																	1	4
Pleckstrin homology domain containing (PLEKH)	x											x						2	2
Cat eye syndrome chromosome region candidates	x																	1	3
Long non-coding RNAs with non-systematic symbols	x	x	x	x									x					5	6
Ribosomal protein pseudogenes		x		x														2	6
Transmembrane proteins		x					x		x									3	3
Long non-coding RNAs with FAM root symbol (FAM)		x	x		x				x				x					5	13
Family with sequence similarity 230 (FAM230)			x		x				x				x					4	8
fam32 pseudogene		x																1	1
family with sequence similarity 246			x						x									2	2
family with sequence similarity 247			x						x									2	2
RNA, 7SL, cytoplasmic pseudogenes		x		x		x				x		x		x				6	7
RN7SK pseudogenes									x	x								2	2
BCL2 homology region 3 (BH3) only		x		x														2	2
MicroRNA protein coding host genes		x		x	x													3	7
Flavoproteins		x	x	x														3	3
MicroRNAs (MIR)		x		x	x				x			x						5	13
Tubulins (TUB)		x							x									2	3
Gamma-glutamyltransferases (GGT)			x						x		x				x		x	5	8
PPP1R26 pseudogenes			x						x									2	2
E2F6 pseudogenes			x						x									2	3
POM121L pseudogenes			x				x		x		x		x		x		x	7	7
BCR pseudogenes			x				x		x		x	x			x		x	7	8
DiGeorge syndrome critical region genes			x	x	x													3	6
Carbonic anhydrases (CA)			x						x									2	2
Unitary pseudogenes			x	x					x									3	3
Testis specific serine kinase family (TSSK)				x														1	2
KRT18 pseudogenes				x		x												2	2
WD repeat domain containing (WDR)				x														1	2
HIRA histone chaperone complex subunits				x										x				2	2
chromosome 22 open reading frame				x										x				2	2
Armadillo like helical domain containing (ARMH)				x			x					x						3	3
ZDHHC8 and pseudogene					x								x					2	2
coiled-coil domain containing and pseudogenes					x	x				x			x					4	4
PRODH and pseudogene			x		x													2	2
kelch like family member and pseudogenes						x								x				2	3
BTB domain containing (BTBD)						x			x									2	3
immunoglobulin lambda like polypeptides and pseudogene						x						x	x					3	3
ABHD17A pseudogenes							x			x								2	2
PI4KA and pseudogene							x		x									2	2
P2RX6 and pseudogene									x									1	2
leucine rich repeat containing									x							x		2	2
SUSD2 and pseudogene									x					x				2	2
RIMS binding proteins									x	x								2	2
DNA topoisomerase III beta and pseudogene										x								1	2
PRAME family (PRAMEF)										x								1	2
Immunoglobulin lambda locus at 22q11.2 (IGL)										x		x						2	87
V-set domain containing										x				x				2	2
CD molecules (CD)		x		x						x			x					4	4
ASH2L pseudogenes										x								1	4
RPS10 pseudogenes													x		x			2	2
D-dopachrome tautomerase and D-dopachrome tautomerase like														x				1	2
GST and pseudogene														x				1	4
Antisense RNAs	x	x		x					x	x				x		x		7	8
Long intergenic non-protein coding RNAs (LINC)	x	x		x	x			x	x				x					7	13

## Sheet: groups of interest
Group/subgroup of functional elements	included functional elements	element type	segments of interest	total segments	total elements	criteria
FAM230	FAM230D	nc	LCR22A	4	8	-
	FAM230F	nc
	FAM230E	nc
	FAM230J	nc
	FAM230G	nc	LCR22B
	FAM230B	nc	LCR22D
	FAM230H	nc
	FAM230I	nc	LCR22F
BCPR pseudogenes	BCRP7	pseudo	LCR22A	7	8
	BCRP5	pseudo	LCR22C
	BCRP2	pseudo	LCR22D
	BCRP6	pseudo
	BCRP4	pseudo	LCR22E
	BCRP8	pseudo	IR6
	BCRP1	pseudo	LCR22G
	BCRP3	pseudo	LCR22H
Zinc fingers C2H2-type and zinc finger pseudogenes	ZNF72BP	pseudo	CESRR	5	8	similar span to FAM230 and BCRPs
	ZNF72AP	pseudo
	ZNF402P	pseudo
	ZNF74	protein coding	IR3
	ZNF280B	protein coding	IR5
	ZNF280A	protein coding
	ZNF70	protein coding	IR7
	HIC2	protein coding	LCR22D
Solute carrier families and pseudogenes	SLC9B1P4	pseudo	CESRR	6	7
	SLC25A15P5	pseudo
	SLC25A18	protein coding	IR1
	SLC25A1	protein coding	IR2
	SLC9A3P2	pseudo	IR3
	SLC7A4	protein coding	LCR22D
	SLC2A11	protein coding	IR7
Long non-coding RNAs with non-systematic symbols	PSLNR	nc	CESRR	5	6
	CECR7	nc	IR1
	CECR3	nc
	DGCR5	nc	LCR22A
	DGCR11	nc	IR2
	PCAT14	nc	LCR22F
Long non-coding RNAs with FAM root symbol	FAM32BP	pseudo	IR1	5	13
	FAM230D	nc	LCR22A
	FAM230F	nc
	FAM230E	nc
	FAM247B	nc
	FAM230J	nc
	FAM246C	protein coding
	FAM230G	nc	LCR22B
	FAM230B	nc	LCR22D
	FAM247A	nc
	FAM230H	nc
	FAM246A	protein coding
	FAM230I	nc	LCR22F
RNA, 7SL, cytoplasmic pseudogenes	RN7SL843P	pseudo	IR1	6	7
	RN7SL168P	pseudo	IR2
	RN7SL812P	pseudo	IR3
	RN7SL280P	pseudo	IR5
	RN7SL6P	pseudo	IR6
	RN7SL263P	pseudo
	RN7SL268P	pseudo	IR7
MicroRNAs	MIR648	miRNA	IR1	5	13
	MIR3198-1	miRNA
	MIR4761	miRNA	IR2
	MIR185	miRNA
	MIR3618	miRNA
	MIR1306	miRNA
	MIR6816	miRNA
	MIR1286	miRNA	LCR22B
	MIR649	miRNA	LCR22D
	MIR301B	miRNA
	MIR130B	miRNA
	MIR650	miRNA	IR6
	MIR5571	miRNA
Gamma-glutamyltransferases	GGTLC5P	pseudo	LCR22A	5	8
	GGTLC3	protein coding
	GGT3P	pseudo
	GGTLC2	protein coding	LCR22E
	GGTLC4P	pseudo
	GGT2P	pseudo	LCR22D
	GGT5	protein coding	LCR22G
	GGT1	protein coding	LCR22H
POM121 transmembrane nucleoporin like pseudogenes	POM121L15P	pseudo	LCR22A	7	7
	POM121L4P	pseudo	LCR22C
	POM121L8P	pseudo	LCR22D
	POM121L1P	pseudo	LCR22E
	POM121L11P	pseudo	LCR22F
	POM121L9P	pseudo	LCR22G
	POM121L10P	pseudo	LCR22H
coiled-coil domain containing and pseudogenes	CCDC188	protein coding	LCR22B	4	4
	CCDC74BP1	pseudo	IR3
	CCDC116	protein coding	IR5
	CCDC188BP	pseudo	LCR22F
CD molecules	VPREB1	protein coding	IR5	4	4
	GP1BB	protein coding	IR2
	IGLL1	protein coding	LCR22F
	IL17RA	protein coding	IR1
Antisense RNAs	POTEH-AS1	nc	CESRR	7	8
	HDHD5-AS1	nc	IR1
	UFD1-AS1	nc	IR2
	THAP7-AS1	nc	LCR22D
	PPM1F-AS1	nc	IR5
	GSTT1-AS1	nc	IR7
	MIF-AS1	nc
	ADORA2A-AS1	nc	IR8
Long intergenic non-protein coding RNAs	LINC01665	nc	CESRR	7	13
	LINC01664	nc	IR1
	LINC00528	nc
	LINC01634	nc
	LINC01311	nc	IR2
	LINC00895	nc
	LINC02891	nc	LCR22B
	LINC00896	nc
	LINC01637	nc	IR4
	LINC01651	nc	LCR22D
	LINC02556	nc	LCR22F
	LINC01659	nc
	LINC02557	nc
protein phosphatase 1 regulatory subunit 26 pseudogenes	PPP1R26P4	pseudo	LCR22A	2	2	exlcusive to LCR22A and LCR22D
	PPP1R26P5	pseudo	LCR22D
E2F transcription factor 6 pseudogenes	E2F6P1	pseudo	LCR22A	2	3
	E2F6P2	pseudo	LCR22D
	E2F6P3	pseudo
Carbonic anhydrases (CA)	CA15P1	pseudo	LCR22A	2	2
	CA15P3	pseudo	LCR22D
Family with sequence similarity 246	FAM246C	protein coding	LCR22A	2	2
	FAM246A	protein coding	LCR22D
Family with sequence similarity 247	FAM247B	nc	LCR22A	2	2
	FAM247A	nc	LCR22D
